# Supplementary material for: Clovamide, a Hydroxycinnamic Acid Amide, Is a Resistance Factor Against Phytophthora spp. in Theobroma cacao
Source: Front Plant Sci. 2020 Dec 23;11:617520. doi: 10.3389/fpls.2020.617520 (PMC7786005; doi:10.3389/fpls.2020.617520)
Supplement: Supplementary file 1 [file Data_Sheet_1.xlsx]

## Sheet: Top 30 MSMS
From: Clovamide, a hydroxycinnamic acid amide, is a resistance factor against Phytophthora spp. in Theobroma cacao
Knollenberg et al., 2020
MS/MS fragments for "Top 30 features": Most abundant in 'Sca6' leaf of those higher in in 'Sca6' than 'ICS1' (>5-fold, p < 0.05)
S-1 through S-30 from Figure 1, Table 1 in main text
Annotations of putative molecular ions ([M-H-]) are in bold.
	Metabolite feature S-1					Metabolite feature S-2					Metabolite feature S-3					Metabolite feature S-4					Metabolite feature S-5					Metabolite feature S-6					Metabolite feature S-7					Metabolite feature S-8					Metabolite feature S-9					Metabolite feature S-10
Precursor M/Z:	717.196				Precursor M/Z:	685.204				Precursor M/Z:	718.198				Precursor M/Z:	358.093				Precursor M/Z:	715.183				Precursor M/Z:	686.209				Precursor M/Z:	326.104				Precursor M/Z:	342.098				Precursor M/Z:	699.183				Precursor M/Z:	386.089
Retention time (min):	5.66748				Retention time (min):	6.26918				Retention time (min):	5.667				Retention time (min):	5.66748				Retention time (min):	5.66748				Retention time (min):	6.269				Retention time (min):	6.95752				Retention time (min):	6.29135				Retention time (min):	6.31358				Retention time (min):	6.97972
Annotation:	Adduct/isotope of S-4 (Caffeoyl-DOPA)				Annotation:	Adduct/isotope of S-8 (Caffeoyl-Tyrosine)				Annotation:	Adduct/isotope of S-4 (Caffeoyl-DOPA)				Annotation:	Caffeoyl-DOPA/Clovamide [M-H]-				Annotation:	Adduct/isotope of S-4 (Caffeoyl-DOPA)				Annotation:	Adduct/isotope of S-8 (Caffeoyl-Tyrosine)				Annotation:	Coumaroyl-Tyrosine [M-H]-				Annotation:	Caffeoyl-Tyrosine [M-H]-				Annotation:	Adduct/isotope of S-8 (Caffeoyl-Tyrosine)				Annotation:	Sinapoyl-tyrosine [M-H]-
MS/MS fragments:	m/z	int.	rel.int.		MS/MS fragments:	m/z	int.	rel.int.		MS/MS fragments:	m/z	int.	rel.int.		MS/MS fragments:	m/z	int.	rel.int.		MS/MS fragments:	m/z	int.	rel.int.		MS/MS fragments:	m/z	int.	rel.int.		MS/MS fragments:	m/z	int.	rel.int.		MS/MS fragments:	m/z	int.	rel.int.		MS/MS fragments:	m/z	int.	rel.int.		MS/MS fragments:	m/z	int.	rel.int.
	222.04	51287	999			178.052	37645	999			NA	NA	NA			135.044	104941	999			715.18	3104	999			NA	NA	NA			119.05	47390	999			135.044	84829	999			356.078	27662	999			224.056	281	999
	178.05	40590	790.637			222.042	25231	669.565								161.024	39859	379.443			553.145	1477	475.362								145.029	23210	489.276			119.05	28028	330.075			206.045	15117	545.943			137.023	235	835.463
	358.092	32556	634.146			145.029	24969	662.612								178.05	24048	228.928			312.089	948	305.107								134.06	20215	426.14			161.024	21794	256.66			137.025	14823	535.326			232.021	214	760.804
	161.024	26189	510.126			342.097	21379	567.343								160.041	22794	216.991			286.109	715	230.118								146.061	16591	349.745			163.04	14366	169.183			218.046	11513	415.787			135.046	194	689.701
	135.044	25289	492.595			119.05	10756	285.436								133.029	22751	216.581			178.054	649	208.876								133.054	11839	249.571			145.029	13363	157.371			312.086	10724	387.292			386.085	194	689.701
	160.039	11958	232.925			160.04	9447	250.699								134.037	17877	170.183			356.08	405	130.346								163.04	10998	231.842			133.029	12927	152.237			135.044	10678	385.631			207.031	163	579.491
	179.035	6762	131.714			298.109	7629	202.454								123.045	12541	119.386			474.115	349	112.323								117.035	9637	203.152			134.037	11461	134.972			342.097	10164	367.068			264.05	163	579.491
	196.06	5620	109.47			135.044	7399	196.35								179.035	8832	84.077			222.04	323	103.955								282.112	7926	167.083			178.05	9047	106.543			230.047	8764	316.508			124.018	153	543.94
	358.72	4853	94.53			179.036	6989	185.47								222.04	8273	78.756			135.046	255	82.07								174.055	7838	165.228			180.065	7823	92.129			160.04	5876	212.209			260.053	153	543.94
	314.102	4367	85.063			176.072	5192	137.782								151.04	7780	74.063			330.097	214	68.874								162.056	7814	164.722			206.047	7544	88.843			163.038	5158	186.279			161.026	143	508.388
	133.029	4158	80.992			196.06	4573	121.355								196.06	7395	70.398			338.07	214	68.874								147.045	7597	160.148			107.05	6256	73.675			161.024	4996	180.428			192.035	143	508.388
	717.19	3847	74.934			220.063	3964	105.194								100.003	7345	69.922			492.123	204	65.656								180.067	7224	152.285			117.035	4579	53.925			125.024	4267	154.101			148.019	92	327.075
	358.878	3844	74.876			152.07	3864	102.54								109.03	6620	63.02			161.024	194	62.438								206.047	5541	116.806			160.04	4266	50.239			174.055	3317	119.792			354.054	92	327.075
	359.092	3458	67.357			685.202	3627	96.251								122.037	6011	57.223			160.044	153	49.242								93.0339	4777	100.701			132.021	3804	44.798			186.055	3271	118.131			123.01	82	291.523
	359.638	3349	65.234			150.056	3533	93.757								132.022	5946	56.604			162.058	143	46.024								326.103	4609	97.16			222.042	3574	42.09			164.035	3125	112.858			160.042	82	291.523
	151.04	2980	58.046			100.004	2556	67.83								72.0094	5699	54.252			147.044	133	42.805								107.049	3629	76.501			342.1	3502	41.242			188.072	3109	112.28			175.006	82	291.523
	100.003	2765	53.858			123.044	2434	64.592								358.092	4434	42.21			269.079	133	42.805								100.004	3223	67.942			123.046	3367	39.652			202.05	2334	84.291			179.033	82	291.523
	359.351	2578	50.216			255.103	2347	62.283								152.072	4127	39.288			579.123	133	42.805								176.07	3207	67.605			93.0352	2641	31.102			699.181	2228	80.463			276.047	82	291.523
	134.037	2509	48.872			151.041	2077	55.118								107.05	4119	39.211			267.063	123	39.587								175.064	3092	65.181			298.112	2543	29.948			119.05	1575	56.88			125.021	71	252.416
	358.899	2018	39.308			342.442	1892	50.209								150.054	2846	27.093			202.051	112	36.046								136.076	2364	49.834			152.072	2474	29.135			356.861	1395	50.38			133.031	71	252.416
	358.913	1662	32.373			342.873	1754	46.547								135.529	2688	25.589			228.024	112	36.046								283.116	2171	45.766			150.056	2198	25.885			123.01	1339	48.357			164.032	61	216.865
	359.788	1658	32.296			117.035	1542	40.921								135.258	2485	23.656			255.067	112	36.046								72.008	2096	44.185			100.004	1962	23.106			294.079	1332	48.105			109.034	51	181.313
	123.046	1590	30.971			342.899	1387	36.807								176.033	2273	21.638			294.08	112	36.046								144.044	1864	39.294			179.035	1923	22.646			162.056	1235	44.601			134.036	51	181.313
	356.96	1558	30.348			162.056	1230	32.641								79.0557	2258	21.495			295.063	112	36.046								239.108	1860	39.21			176.07	1766	20.798			147.045	1192	43.049			136.019	51	181.313
	176.035	1428	27.815			343.333	1181	31.341								314.102	2238	21.305			123.045	92	29.61								132.056	1848	38.957			196.06	1684	19.832			146.037	1169	42.218			147.009	51	181.313
	152.071	1246	24.27			280.098	1180	31.314								134.625	1645	15.66			164.069	92	29.61								120.052	1845	38.893			109.029	1677	19.749			124.016	1128	40.737			218.013	51	181.313
	358.445	1107	21.563			122.038	996	26.431								117.034	1619	15.412			509.165	92	29.61								223.078	1219	25.697			72.0091	1634	19.243			180.067	941	33.984			228.037	51	181.313
	150.056	1095	21.329			174.055	956	25.37								178.603	1538	14.641			109.028	82	26.391								149.06	1180	24.875			136.05	1562	18.395			356.896	898	32.431			108.019	41	145.762
	313.09	1022	19.907			343.757	954	25.317								89.0395	1509	14.365			358.086	82	26.391								188.074	1149	24.221			122.035	1418	16.699			176.033	813	29.361			208.042	41	145.762
	223.044	941	18.329			343.61	945	25.078								105.034	1469	13.984			179.037	72	23.173								132.052	1096	23.104			79.0553	1287	15.157			190.048	750	27.086			326.06	41	145.762
	312.087	922	17.959			146.059	896	23.778								149.058	1201	11.433			190.051	71	22.851								255.103	864	18.213			162.054	1071	12.613			220.027	727	26.255			119.015	31	110.21
	202.051	905	17.628			162.052	830	22.026								108.021	1164	11.081			518.098	71	22.851								106.045	817	17.223			135.261	1057	12.448			159.045	680	24.558			132.027	31	110.21
	162.029	904	17.609			206.047	749	19.877								162.031	1010	9.615			176.033	61	19.632								207.049	814	17.159			134.626	1024	12.059			178.052	670	24.197			148.04	31	110.21
	178.621	888	17.297			147.045	676	17.939								91.0542	983	9.358			254.06	61	19.632								240.104	807	17.012			89.0392	1004	11.824			295.065	632	22.824			177.027	31	110.21
	109.03	877	17.083			341.017	664	17.621								121.03	967	9.205			448.133	61	19.632								131.037	756	15.937			207.051	979	11.529			133.031	594	21.452			188.032	31	110.21
	178.608	854	16.635			148.076	658	17.462								135.818	933	8.882			671.181	61	19.632								131.05	624	13.154			134.057	870	10.246			268.095	585	21.127			204.032	31	110.21
	360.098	740	14.414			192.064	651	17.276								177.493	878	8.358			715.025	61	19.632								135.062	592	12.48			146.059	842	9.916			338.065	585	21.127			240.059	31	110.21
	359.943	696	13.557			93.0352	599	15.896								190.051	871	8.292			134.041	51	16.414								91.0539	582	12.269			220.063	822	9.68			298.104	580	20.946			271.055	31	110.21
	221.346	666	12.973			297.098	568	15.073								222.661	850	8.092			159.044	51	16.414								118.679	521	10.983			151.04	806	9.492			145.027	566	20.441			121.033	20	71.103
	177.495	655	12.758			134.035	555	14.728								106.043	847	8.063			176.072	51	16.414								211.074	483	10.182			91.0551	770	9.068			109.029	552	19.935			245.031	20	71.103
	203.053	605	11.785			202.048	555	14.728								77.0379	808	7.692			237.06	51	16.414								118.037	479	10.098			105.034	727	8.562			354.946	520	18.78			248.059	20	71.103
	132.02	595	11.59			296.094	540	14.33								192.066	785	7.473			277.047	51	16.414								130.041	479	10.098			255.103	637	7.502			356.424	454	16.396			186.015	10	35.552
	190.051	591	11.512			343.179	510	13.534								74.025	703	6.692			364.087	51	16.414								82.03	440	9.275			190.052	629	7.408			177.019	450	16.252			326.088	10	35.552
	359.501	583	11.356			72.0091	462	12.26								93.0328	701	6.673			382.046	51	16.414								220.063	426	8.98			148.052	596	7.019			134.039	422	15.24
	358.6	543	10.577			177.497	456	12.101								223.042	678	6.454			387.123	51	16.414								237.093	412	8.685			106.043	594	6.995			266.083	419	15.132
	72.0081	541	10.538			342.713	393	10.429								147.045	646	6.15			712.902	51	16.414								129.035	372	7.842			174.057	594	6.995			296.092	408	14.735
	222.674	540	10.518			164.073	374	9.925								148.042	638	6.074			150.054	41	13.196								89.0393	358	7.547			77.0388	586	6.901			313.072	407	14.699
	255.067	529	10.304			188.07	372	9.872								104.027	606	5.769			216.025	41	13.196								164.046	352	7.42			136.076	586	6.901			277.049	389	14.049
	192.068	505	9.837			109.028	369	9.792								115.017	587	5.588			251.072	41	13.196								148.048	333	7.02			121.028	553	6.512			183.044	360	13.001
	359.201	457	8.902			158.062	368	9.766								148.052	584	5.559			253.051	41	13.196								281.224	333	7.02			135.528	546	6.43			358.086	356	12.857
	163.028	422	8.22			144.575	311	8.253								159.033	563	5.36			256.073	41	13.196								325.077	302	6.366			120.05	530	6.242			159.038	319	11.521
	204.064	409	7.967			163.04	310	8.227								178.94	541	5.15			293.04	41	13.196								81.0218	291	6.134			108.023	512	6.03			151.043	317	11.448
	122.038	399	7.772			121.028	305	8.094								135.649	536	5.103			310.075	41	13.196								119.507	290	6.113			149.046	493	5.806			357.333	316	11.412
	134.623	387	7.538			146.035	276	7.324								163.026	524	4.988			313.077	41	13.196								160.042	286	6.029			164.044	482	5.676			357.08	312	11.268
	149.058	386	7.519			221.346	271	7.192								222.682	523	4.979			535.136	41	13.196								119.516	266	5.607			280.105	399	4.699			187.042	301	10.87
	178.295	370	7.207			149.048	268	7.112								136.088	520	4.95			554.161	41	13.196								158.061	266	5.607			206.645	391	4.605			149.024	286	10.329
	356.081	365	7.11			134.06	248	6.581								135.996	515	4.903			563.136	41	13.196								144.579	255	5.376			192.068	358	4.216			150.052	269	9.715
	160.521	360	7.012			133.066	245	6.502								132.046	514	4.893			99.999	31	9.977								65.0387	245	5.165			148.074	322	3.792			284.093	268	9.679
	136.047	324	6.311			161.024	245	6.502								178.295	511	4.865			133.031	31	9.977								181.069	235	4.954			144.046	296	3.486			222.042	267	9.643
	222.309	323	6.292			343.045	217	5.759								135.721	505	4.807			136.045	31	9.977								282.821	233	4.912			104.028	293	3.451			217.037	245	8.848
	177.038	322	6.272			204.07	214	5.679								95.0506	473	4.503			146.059	31	9.977								205.401	204	4.3			158.059	288	3.392			194.047	235	8.487
	358.303	294	5.727			107.05	210	5.573								108.041	453	4.312			149.048	31	9.977								133.642	195	4.111			115.017	284	3.345			234.04	235	8.487
	357.083	276	5.376			176.035	204	5.414								146.037	416	3.96			162.047	31	9.977								265.087	194	4.09			205.405	278	3.274			107.05	232	8.379
	256.073	272	5.298			341.09	192	5.095								136.045	411	3.913			163.035	31	9.977								161.06	184	3.879			131.037	267	3.144			175.04	225	8.126
	224.049	267	5.201			82.0286	187	4.962								222.316	409	3.894			175.04	31	9.977								264.105	174	3.668			118.682	261	3.074			166.051	214	7.729
	189.04	245	4.772			177.055	184	4.883								56.0124	388	3.694			189.038	31	9.977								74.026	163	3.436			161.062	257	3.027			189.055	214	7.729
	180.062	237	4.616			239.071	174	4.618								204.066	386	3.675			196.062	31	9.977								116.028	153	3.225			162.04	254	2.991			267.065	204	7.367
	271.095	237	4.616			343.079	164	4.352								162.058	383	3.646			242.057	31	9.977								143.05	153	3.225			74.0246	241	2.838			297.098	185	6.681
	159.046	216	4.207			132.044	163	4.326								312.086	383	3.646			243.071	31	9.977								159.033	153	3.225			95.0488	230	2.709			246.042	174	6.284
	107.05	197	3.837			175.06	163	4.326								221.342	368	3.503			249.052	31	9.977								177.074	153	3.225			146.03	226	2.662			357.766	169	6.103
	132.043	191	3.72			118.682	156	4.14								174.053	366	3.484			257.084	31	9.977								210.069	153	3.225			223.044	214	2.52			191.034	163	5.887
	236.053	184	3.584			173.047	153	4.06								145.029	363	3.456			272.081	31	9.977								222.067	153	3.225			176.035	204	2.402			343.106	163	5.887
	110.034	174	3.389			177.036	153	4.06								131.037	360	3.427			278.058	31	9.977								119.244	148	3.12			181.069	204	2.402			173.045	153	5.526
	134.062	172	3.35			270.117	143	3.795								160.523	324	3.084			283.075	31	9.977								105.031	143	3.014			82.0298	198	2.332			249.056	153	5.526
	148.042	153	2.98			683.016	143	3.795								81.0347	316	3.008			311.055	31	9.977								121.067	143	3.014			202.05	194	2.285			255.066	153	5.526
	218.049	153	2.98			108.044	133	3.529								356.96	313	2.98			447.135	31	9.977								132.64	143	3.014			65.0011	184	2.167			355.968	147	5.309
	246.04	153	2.98			148.043	133	3.529								223.375	310	2.951			465.173	31	9.977								157.054	143	3.014			81.0318	184	2.167			121.028	143	5.164
	257.077	153	2.98			186.053	133	3.529								178.827	302	2.875			491.146	31	9.977								254.121	143	3.014			160.525	184	2.167			123.044	143	5.164
	296.085	153	2.98			343.095	129	3.423								135.639	265	2.523			535.156	31	9.977								173.047	133	2.804			256.1	184	2.167			134.062	143	5.164
	137.05	143	2.785			133.029	123	3.264								65.0037	250	2.38			551.38	31	9.977								104.024	123	2.593			157.056	163	1.92			192.033	143	5.164
	148.055	143	2.785			253.084	112	2.972								271.099	227	2.161			627.189	31	9.977								146.034	123	2.593			239.075	163	1.92			203.059	143	5.164
	191.054	143	2.785			157.052	102	2.707								133.623	216	2.056			697.17	31	9.977								235.076	123	2.593			108.05	159	1.872			341.014	143	5.164
	714.912	143	2.785			342.593	102	2.707								132.613	214	2.037			551.715	22	7.081								135.044	114	2.403			65.0398	153	1.802			132.02	133	4.803
	179.024	126	2.454			341.082	96	2.548								296.092	214	2.037			221.065	21	6.759								207.037	104	2.192			118.039	153	1.802			136.597	133	4.803
	126.019	123	2.396			108.017	93	2.468								135.353	204	1.942			284.088	21	6.759								116.67	103	2.171			130.04	153	1.802			241.05	133	4.803
	147.045	123	2.396			91.0552	92	2.441								135.433	200	1.904			122.034	20	6.437								146.588	102	2.15			132.616	153	1.802			458.118	133	4.803
	361.632	123	2.396			165.054	92	2.441								104.05	195	1.856			236.049	20	6.437								224.087	102	2.15			253.084	153	1.802			136.04	123	4.442
	180.047	114	2.221			180.065	92	2.441								255.06	194	1.847			241.046	20	6.437								253.093	102	2.15			299.112	153	1.802			148.038	123	4.442
	121.032	113	2.201			190.056	92	2.441								222.909	189	1.799			266.065	20	6.437								280.098	102	2.15			146.042	144	1.696			162.029	123	4.442
	145.029	112	2.182			237.088	92	2.441								65.0401	184	1.752			352.08	20	6.437								282.425	102	2.15			129.033	143	1.684			205.397	123	4.442
	146.039	112	2.182			254.093	92	2.441								126.021	184	1.752			358.07	20	6.437								161.548	95	2.003			162.53	143	1.684			251.065	123	4.442
	174.055	112	2.182			324.09	92	2.441								177.04	184	1.752			594.99	20	6.437								145.604	92	1.939			188.07	143	1.684			252.068	123	4.442
	247.042	112	2.182			343.474	88	2.335								82.0289	174	1.656			238.061	10	3.218								134.039	85	1.792			341.027	143	1.684			270.073	123	4.442
	248.048	102	1.987			121.062	82	2.176								129.037	174	1.656			317.381	10	3.218								77.0402	82	1.729			91.0188	134	1.578			357.176	119	4.298
	270.085	102	1.987			134.626	82	2.176								149.024	174	1.656			386.087	10	3.218								94.0374	82	1.729			206.306	134	1.578			129.036	112	4.045
	360.53	102	1.987			159.035	82	2.176								218.047	174	1.656			432.103	10	3.218								121.027	82	1.729			162.025	133	1.566			225.056	112	4.045
	714.894	102	1.987			178.732	82	2.176								136.014	169	1.609			508.051	10	3.218								158.036	82	1.729			174.032	133	1.566			269.081	112	4.045
	108.044	92	1.792			223.044	82	2.176								174.037	167	1.59													162.532	82	1.729			191.06	133	1.566			190.029	104	3.756
	357.958	92	1.792			178.293	71	1.884								180.064	163	1.552													221.061	82	1.729			98.9962	123	1.449			232.062	102	3.684
	72.0033	87	1.695			240.076	71	1.884								178.746	155	1.476													92.0223	71	1.497			132.055	123	1.449			250.082	102	3.684
	178.597	87	1.695			221.951	70	1.858								134.984	154	1.466													98.9963	71	1.497			133.622	123	1.449			310.072	102	3.684
	132.608	85	1.656			191.067	62	1.645								222.534	154	1.466													103.055	71	1.497			131.048	113	1.331			355.069	102	3.684
	176.02	85	1.656			95.0475	61	1.619								159.543	153	1.457													119.679	71	1.497			164.071	112	1.319			79.0189	92	3.323
	79.0544	82	1.597			131.047	61	1.619								223.257	153	1.457													137.081	71	1.497			173.026	112	1.319			100.002	92	3.323
	117.037	82	1.597			178.623	61	1.619								135.738	146	1.39													142.032	71	1.497			175.028	112	1.319			224.072	92	3.323
	159.537	82	1.597			254.123	61	1.619								120.046	143	1.361													148.074	71	1.497			142.03	102	1.201			242.083	92	3.323
	164.071	82	1.597			271.101	61	1.619								160.949	136	1.295													118.989	70	1.476			159.031	102	1.201			256.041	92	3.323
	178.84	82	1.597			281.077	61	1.619								135.91	133	1.266													116.052	62	1.307			121.065	95	1.119			357.614	92	3.323
	360.8	82	1.597			297.171	61	1.619								91.0192	123	1.171													236.094	62	1.307			135.635	94	1.107			357.035	91	3.286
	360.961	82	1.597			345.573	61	1.619								150.03	123	1.171													238.096	62	1.307			51.0234	92	1.083			131.035	82	2.961
	364.157	82	1.597			178.383	60	1.592								178.493	123	1.171													56.0121	61	1.286			135.722	92	1.083			132.044	82	2.961
	135.253	75	1.461			343.906	57	1.513								191.052	123	1.171													120.426	61	1.286			122.062	88	1.036			138.026	82	2.961
	360.977	75	1.461			255.078	55	1.46								136.259	112	1.066													173.513	61	1.286			134.949	88	1.036			148.05	82	2.961
	105.035	71	1.383			343.597	55	1.46								178.406	112	1.066													179.507	61	1.286			89.0045	84	0.989			156.046	82	2.961
	135.542	71	1.383			219.368	54	1.433								236.057	112	1.066													202.049	61	1.286			149.037	84	0.989			172.046	82	2.961
	137.515	71	1.383			343.746	54	1.433								51.0227	102	0.971													282.093	54	1.138			255.089	83	0.977			184.04	82	2.961
	178.933	71	1.383			122.06	53	1.406								53.0398	102	0.971													119.369	52	1.096			56.0131	82	0.966			207.045	82	2.961
	204.032	71	1.383			106.043	52	1.38								131.61	102	0.971													162.965	52	1.096			106.716	82	0.966			216.027	82	2.961
	225.037	71	1.383			56.0131	51	1.353								173.019	102	0.971													189.073	52	1.096			144.575	82	0.966			276.065	82	2.961
	315.106	71	1.383			77.0351	51	1.353								55.0195	94	0.895													52.0195	51	1.075			173.047	82	0.966			340.084	82	2.961
	360.747	71	1.383			130.042	51	1.353								178.855	93	0.885													79.053	51	1.075			175.069	82	0.966			341.085	82	2.961
	361.541	71	1.383			163.056	51	1.353								80.0504	92	0.876													101.038	51	1.075			177.049	82	0.966			553.145	82	2.961
	362.18	71	1.383			178.753	51	1.353								164.073	92	0.876													108.053	51	1.075			177.489	82	0.966			179.036	72	2.6
	673.194	71	1.383			178.931	51	1.353								180.794	92	0.876													119.692	51	1.075			204.068	82	0.966			117.033	71	2.564
	221.943	70	1.364			195.447	51	1.353								296.082	92	0.876													119.774	51	1.075			237.095	82	0.966			134.624	71	2.564
	359.608	70	1.364			223.662	51	1.353								161.446	90	0.857													119.869	51	1.075			296.092	82	0.966			200.069	71	2.564
	357.982	62	1.208			281.091	51	1.353								222.815	87	0.828													121.389	51	1.075			136.19	73	0.86			217.361	71	2.564
	135.639	61	1.188			340.082	51	1.353								136.166	83	0.79													135.655	51	1.075			197.065	72	0.848			223.069	71	2.564
	178.48	61	1.188			344.6	51	1.353								146.059	82	0.781													156.046	51	1.075			79.0189	71	0.836			226.052	71	2.564
	194.045	61	1.188			150.04	47	1.247								180.039	82	0.781													170.061	51	1.075			101.039	71	0.836			231.048	71	2.564
	223.509	61	1.188			160.276	43	1.141								256.073	82	0.781													172.04	51	1.075			124.046	71	0.836			239.073	71	2.564
	253.091	61	1.188			206.025	42	1.115								134.658	78	0.743													206.311	45	0.949			135.821	71	0.836			241.076	71	2.564
	359.477	61	1.188			254.303	42	1.115								89.0076	75	0.714													241.107	43	0.906			135.925	71	0.836			280.1	71	2.564
	361.238	61	1.188			341.977	42	1.115								121.666	75	0.714													129.025	42	0.885			135.986	71	0.836			311.105	71	2.564
	361.412	61	1.188			105.032	41	1.088								222.547	74	0.704													175.52	42	0.885			175.041	71	0.836			696.955	71	2.564
	361.46	61	1.188			116.052	41	1.088								132.95	73	0.695													54.0321	41	0.864			254.091	71	0.836			355.061	70	2.528
	361.597	61	1.188			122.667	41	1.088								136.177	73	0.695													69.9931	41	0.864			270.114	71	0.836			188.038	64	2.311
	361.672	61	1.188			124.047	41	1.088								222.798	73	0.695													88.0312	41	0.864			135.381	68	0.801			180.037	63	2.275
	714.965	61	1.188			136.038	41	1.088								178.918	72	0.685													91.0176	41	0.864			136.015	63	0.742			356.701	63	2.275
	360.066	55	1.071			144.867	41	1.088								80.0251	71	0.676													92.0521	41	0.864			135.803	61	0.718			118.678	62	2.239
	222.497	52	1.013			146.795	41	1.088								116.048	71	0.676													92.7441	41	0.864			135.892	61	0.718			144.049	62	2.239
	359.25	52	1.013			149.584	41	1.088								122.663	71	0.676													119.582	41	0.864			136.584	61	0.718			81.0331	61	2.203
	56.0123	51	0.993			151.597	41	1.088								135.402	71	0.676													119.596	41	0.864			136.737	61	0.718			157.054	61	2.203
	81.0321	51	0.993			178.81	41	1.088								135.892	71	0.676													119.826	41	0.864			137.503	61	0.718			158.038	61	2.203
	91.0528	51	0.993			178.844	41	1.088								136.36	71	0.676													119.883	41	0.864			153.069	61	0.718			199.078	61	2.203
	93.0327	51	0.993			179.94	41	1.088								136.429	71	0.676													119.925	41	0.864			172.04	61	0.718			204.068	61	2.203
	135.522	51	0.993			187.061	41	1.088								136.528	71	0.676													119.968	41	0.864			179.503	61	0.718			219.048	61	2.203
	136.011	51	0.993			190.089	41	1.088								137.496	71	0.676													120.338	41	0.864			186.053	61	0.718			226.084	61	2.203
	137.025	51	0.993			191.054	41	1.088								137.505	71	0.676													120.736	41	0.864			221.34	61	0.718			253.048	61	2.203
	178.801	51	0.993			221.058	41	1.088								144.041	71	0.676													120.879	41	0.864			107.015	58	0.683			286.107	61	2.203
	179.245	51	0.993			256.105	41	1.088								161.254	71	0.676													121.048	41	0.864			180.033	53	0.624			357.36	61	2.203
	179.562	51	0.993			265.069	41	1.088								179.471	71	0.676													182.075	41	0.864			135.507	52	0.612			696.992	61	2.203
	179.757	51	0.993			278.079	41	1.088								202.047	71	0.676													193.073	41	0.864			219.372	52	0.612			356.723	53	1.914
	179.96	51	0.993			341.88	41	1.088								79.0231	67	0.638													205.385	41	0.864			53.0384	51	0.601			93.0338	51	1.842
	180.574	51	0.993			344.04	41	1.088								99.6986	67	0.638													206.664	41	0.864			80.0247	51	0.601			128.054	51	1.842
	180.803	51	0.993			344.168	41	1.088								116.672	63	0.6													208.046	41	0.864			94.04	51	0.601			136.017	51	1.842
	222.8	51	0.993			344.205	41	1.088								177.962	63	0.6													209.059	41	0.864			104.048	51	0.601			159.542	51	1.842
	225.245	51	0.993			344.354	41	1.088								58.0291	61	0.581													212.08	41	0.864			116.026	51	0.601			162.532	51	1.842
	269.074	51	0.993			344.453	41	1.088								63.0239	61	0.581													219.048	41	0.864			126.019	51	0.601			191.026	51	1.842
	357.929	51	0.993			344.681	41	1.088								66.0332	61	0.581													267.093	41	0.864			135.777	51	0.601			201.048	51	1.842
	359.913	51	0.993			344.878	41	1.088								87.0198	61	0.581													282.983	41	0.864			135.879	51	0.601			240.041	51	1.842
	360.495	51	0.993			641.202	41	1.088								107.012	61	0.581													283.62	41	0.864			136.353	51	0.601			253.086	51	1.842
	360.677	51	0.993			683.093	41	1.088								119.046	61	0.581													284.076	41	0.864			136.52	51	0.601			328.079	51	1.842
	361.573	51	0.993			343.422	35	0.929								124.043	61	0.581													286.31	41	0.864			136.531	51	0.601			359.594	51	1.842
	361.817	51	0.993			151.741	33	0.876								136.396	61	0.581													308.087	41	0.864			136.833	51	0.601			359.635	51	1.842
	361.901	51	0.993			684.987	33	0.876								136.446	61	0.581													120.091	40	0.843			137.091	51	0.601			537.15	51	1.842
	362.107	51	0.993			146.146	32	0.849								136.512	61	0.581													106.722	33	0.696			138.03	51	0.601			655.197	51	1.842
	362.301	51	0.993			52.0174	31	0.823								136.571	61	0.581													174.508	33	0.696			143.046	51	0.601			136.76	50	1.806
	362.395	51	0.993			74.0246	31	0.823								136.599	61	0.581													119.483	32	0.675			165.047	51	0.601			357.147	43	1.553
	362.457	51	0.993			81.0369	31	0.823								136.691	61	0.581													149.322	32	0.675			177.038	51	0.601			176.076	42	1.517
	362.992	51	0.993			99.6898	31	0.823								136.802	61	0.581													175.905	32	0.675			187.063	51	0.601			294.05	42	1.517
	520.124	51	0.993			118.04	31	0.823								136.837	61	0.581													256.102	32	0.675			240.071	51	0.601			66.0351	41	1.481
	178.735	49	0.954			121.655	31	0.823								137.022	61	0.581													58.0278	31	0.653			270.103	51	0.601			69.0326	41	1.481
	162.063	45	0.877			125.059	31	0.823								137.043	61	0.581													67.0162	31	0.653			297.103	51	0.601			95.0089	41	1.481
	178.467	44	0.857			129.031	31	0.823								157.051	61	0.581													70.0309	31	0.653			135.652	49	0.577			97.0284	41	1.481
	162.016	43	0.838			143.048	31	0.823								164.033	61	0.581													117.74	31	0.653			119.331	48	0.565			105.034	41	1.481
	222.646	43	0.838			145.805	31	0.823								165.058	61	0.581													119.331	31	0.653			163.266	48	0.565			108.019	41	1.481
	122.057	42	0.818			145.917	31	0.823								179.604	61	0.581													119.899	31	0.653			205.964	48	0.565			110.022	41	1.481
	131.607	42	0.818			146.207	31	0.823								180.627	61	0.581													119.934	31	0.653			134.683	47	0.554			122.023	41	1.481
	77.0366	41	0.799			146.551	31	0.823								253.055	61	0.581													120.111	31	0.653			342.071	44	0.518			124.637	41	1.481
	82.0289	41	0.799			147.358	31	0.823								222.435	57	0.543													120.202	31	0.653			67.0542	41	0.483			126.026	41	1.481
	89.0395	41	0.799			158.038	31	0.823								160.91	55	0.524													120.259	31	0.653			92.0222	41	0.483			131.053	41	1.481
	135.734	41	0.799			175.036	31	0.823								178.518	54	0.514													120.284	31	0.653			121.658	41	0.483			139.028	41	1.481
	135.872	41	0.799			179.257	31	0.823								121.652	52	0.495													120.515	31	0.653			135.739	41	0.483			152.07	41	1.481
	136.269	41	0.799			179.352	31	0.823								71.7844	51	0.486													120.583	31	0.653			136.284	41	0.483			160.519	41	1.481
	136.637	41	0.799			179.437	31	0.823								98.9951	51	0.486													120.639	31	0.653			136.313	41	0.483			173.025	41	1.481
	149.027	41	0.799			179.571	31	0.823								108.691	51	0.486													120.718	31	0.653			136.379	41	0.483			212.035	41	1.481
	160.759	41	0.799			179.651	31	0.823								125.064	51	0.486													120.806	31	0.653			136.421	41	0.483			227.068	41	1.481
	161.684	41	0.799			179.772	31	0.823								135.933	51	0.486													120.948	31	0.653			136.6	41	0.483			228.026	41	1.481
	162.453	41	0.799			180.427	31	0.823								136.223	51	0.486													122.01	31	0.653			136.647	41	0.483			233.054	41	1.481
	164.039	41	0.799			180.746	31	0.823								136.332	51	0.486													122.073	31	0.653			136.698	41	0.483			238.083	41	1.481
	178.961	41	0.799			180.894	31	0.823								136.663	51	0.486													134.426	31	0.653			136.752	41	0.483			254.087	41	1.481
	179.47	41	0.799			182.296	31	0.823								136.718	51	0.486													135.228	31	0.653			136.868	41	0.483			268.06	41	1.481
	179.721	41	0.799			200.073	31	0.823								136.886	51	0.486													135.769	31	0.653			136.896	41	0.483			269.046	41	1.481
	180.096	41	0.799			213.095	31	0.823								136.898	51	0.486													139.093	31	0.653			137.023	41	0.483			278.055	41	1.481
	180.215	41	0.799			222.315	31	0.823								137.07	51	0.486													145.664	31	0.653			137.111	41	0.483			330.097	41	1.481
	180.665	41	0.799			222.711	31	0.823								137.098	51	0.486													145.752	31	0.653			137.188	41	0.483			344.103	41	1.481
	180.784	41	0.799			222.825	31	0.823								142.034	51	0.486													146.701	31	0.653			137.345	41	0.483			357.461	41	1.481
	180.832	41	0.799			224.199	31	0.823								161.672	51	0.486													146.765	31	0.653			144.923	41	0.483			357.918	41	1.481
	180.965	41	0.799			225.03	31	0.823								163.661	51	0.486													147.545	31	0.653			156.047	41	0.483			357.947	41	1.481
	181.071	41	0.799			226.058	31	0.823								172.039	51	0.486													147.648	31	0.653			158.036	41	0.483			358.231	41	1.481
	186.055	41	0.799			343.922	31	0.823								179.258	51	0.486													148.124	31	0.653			162.649	41	0.483			358.5	41	1.481
	188.036	41	0.799			344.485	31	0.823								179.356	51	0.486													150.063	31	0.653			177.072	41	0.483			358.794	41	1.481
	197.064	41	0.799			344.574	31	0.823								179.587	51	0.486													164.388	31	0.653			189.042	41	0.483			358.851	41	1.481
	220.021	41	0.799			344.653	31	0.823								179.727	51	0.486													164.938	31	0.653			238.068	41	0.483			363.861	41	1.481
	220.063	41	0.799			345.177	31	0.823								180.378	51	0.486													165.004	31	0.653			252.075	41	0.483			476.121	41	1.481
	223.167	41	0.799			345.376	31	0.823								186.049	51	0.486													195.081	31	0.653			281.096	41	0.483			518.11	41	1.481
	223.249	41	0.799			345.636	31	0.823								197.063	51	0.486													197.061	31	0.653			119.159	40	0.471			355.111	35	1.264
	223.39	41	0.799			345.741	31	0.823								203.053	51	0.486													206.954	31	0.653			134.017	40	0.471			186.028	34	1.228
	223.739	41	0.799			346.208	31	0.823								223.15	51	0.486													225.09	31	0.653			160.875	37	0.436			355.923	34	1.228
	224.151	41	0.799			346.282	31	0.823								225.043	51	0.486													263.062	31	0.653			161.424	36	0.424			160.745	33	1.192
	228.071	41	0.799			346.503	31	0.823								237.056	51	0.486													282.669	31	0.653			206.775	35	0.412			206.029	33	1.192
	234.04	41	0.799			346.918	31	0.823								135.802	50	0.476													284.021	31	0.653			132.008	34	0.4			72.0079	31	1.12
	239.064	41	0.799			349.275	31	0.823								133.913	49	0.466													285.377	31	0.653			131.61	32	0.377			83.0108	31	1.12
	295.063	41	0.799			349.412	31	0.823								135.782	48	0.457													132.72	30	0.632			178.97	32	0.377			89.0392	31	1.12
	316.12	41	0.799			299.087	25	0.663								221.941	47	0.447													106.851	26	0.548			58.0298	31	0.365			136.071	31	1.12
	360.876	41	0.799			297.831	24	0.637								150.588	46	0.438													133.282	25	0.527			75.0239	31	0.365			165.038	31	1.12
	361.112	41	0.799			341.189	24	0.637								106.026	43	0.409													163.452	25	0.527			86.0254	31	0.365			192.066	31	1.12
	361.176	41	0.799			179.155	23	0.61								162.002	42	0.4													179.931	25	0.527			92.052	31	0.365			195.043	31	1.12
	361.262	41	0.799			97.6189	22	0.584								69.9909	41	0.39													119.554	24	0.506			99.694	31	0.365			196.066	31	1.12
	361.281	41	0.799			116.676	22	0.584								94.0267	41	0.39													71.7901	23	0.485			119.698	31	0.365			198.055	31	1.12
	361.495	41	0.799			150.783	22	0.584								110.033	41	0.39													117.97	21	0.443			120.609	31	0.365			200.039	31	1.12
	361.713	41	0.799			152.466	22	0.584								130.031	41	0.39													147.945	21	0.443			124.017	31	0.365			202.014	31	1.12
	362.317	41	0.799			70.8934	21	0.557								133.645	41	0.39													148.912	21	0.443			125.059	31	0.365			204.026	31	1.12
	362.599	41	0.799			108.532	21	0.557								134.797	41	0.39													207.291	21	0.443			130.068	31	0.365			208.011	31	1.12
	362.648	41	0.799			150.686	21	0.557								134.894	41	0.39													210.918	21	0.443			132.637	31	0.365			208.078	31	1.12
	362.693	41	0.799			79.0541	20	0.531								136.202	41	0.39													73.0117	20	0.422			133.64	31	0.365			210.064	31	1.12
	362.871	41	0.799			119.987	20	0.531								136.289	41	0.39													120.143	20	0.422			133.784	31	0.365			211.068	31	1.12
	362.941	41	0.799			145.539	20	0.531								136.456	41	0.39													123.353	20	0.422			134.492	31	0.365			219.912	31	1.12
	363.089	41	0.799			145.675	20	0.531								136.966	41	0.39													135.318	20	0.422			135.356	31	0.365			225.083	31	1.12
	363.204	41	0.799			146.703	20	0.531								137.116	41	0.39													146.729	20	0.422			135.619	31	0.365			232.03	31	1.12
	363.296	41	0.799			149.298	20	0.531								137.149	41	0.39													146.949	20	0.422			136.254	31	0.365			243.026	31	1.12
	363.527	41	0.799			179.859	20	0.531								137.266	41	0.39													147.341	20	0.422			136.297	31	0.365			248.068	31	1.12
	364.198	41	0.799			180.945	20	0.531								137.308	41	0.39													147.386	20	0.422			136.473	31	0.365			265.048	31	1.12
	365.087	41	0.799			181.018	20	0.531								137.352	41	0.39													147.612	20	0.422			136.658	31	0.365			279.043	31	1.12
	161.012	40	0.779			209.089	20	0.531								137.463	41	0.39													148.394	20	0.422			136.78	31	0.365			292.054	31	1.12
	161.361	40	0.779			211.078	20	0.531								137.554	41	0.39													169.061	20	0.422			136.932	31	0.365			300.091	31	1.12
	150.565	34	0.662			221.684	20	0.531								137.639	41	0.39													194.071	20	0.422			136.983	31	0.365			314.079	31	1.12
	195.442	33	0.643			224.759	20	0.531								137.705	41	0.39													233.061	20	0.422			137.271	31	0.365			337.035	31	1.12
	359.143	32	0.623			227.617	20	0.531								137.72	41	0.39													245.062	20	0.422			137.544	31	0.365			339.07	31	1.12
	360.136	32	0.623			263.071	20	0.531								137.786	41	0.39													283.734	20	0.422			137.718	31	0.365			343.469	31	1.12
	74.0237	31	0.604			346.114	20	0.531								137.859	41	0.39													288.857	20	0.422			137.791	31	0.365			344.252	31	1.12
	95.0491	31	0.604			346.634	20	0.531								137.954	41	0.39																		138.103	31	0.365			355.686	31	1.12
	98.9964	31	0.604			349.98	20	0.531								138.183	41	0.39																		138.481	31	0.365			356.587	31	1.12
	106.042	31	0.604			477.437	10	0.265								138.246	41	0.39																		138.958	31	0.365			358.353	31	1.12
	111.03	31	0.604													138.553	41	0.39																		151.561	31	0.365			358.693	31	1.12
	120.043	31	0.604													161.767	41	0.39																		161.67	31	0.365			358.947	31	1.12
	124.047	31	0.604													162.585	41	0.39																		162.27	31	0.365			359.035	31	1.12
	129.037	31	0.604													162.65	41	0.39																		163.572	31	0.365			359.372	31	1.12
	135.406	31	0.604													177.527	41	0.39																		163.675	31	0.365			359.948	31	1.12
	135.618	31	0.604													178.788	41	0.39																		164.549	31	0.365			360.35	31	1.12
	135.789	31	0.604													179.235	41	0.39																		165.238	31	0.365			361.326	31	1.12
	136.114	31	0.604													179.369	41	0.39																		169.068	31	0.365			361.659	31	1.12
	136.164	31	0.604													179.509	41	0.39																		180.308	31	0.365			134.654	27	0.975
	136.195	31	0.604													179.551	41	0.39																		185.061	31	0.365			162.963	24	0.867
	136.248	31	0.604													179.748	41	0.39																		193.063	31	0.365			355.013	24	0.867
	136.307	31	0.604													179.846	41	0.39																		204.026	31	0.365			178.012	21	0.758
	136.444	31	0.604													179.886	41	0.39																		207.295	31	0.365			189.527	21	0.758
	136.558	31	0.604													180.153	41	0.39																		207.452	31	0.365			51.997	10	0.361
	136.789	31	0.604													180.248	41	0.39																		207.551	31	0.365
	161.758	31	0.604													180.282	41	0.39																		207.688	31	0.365
	162.529	31	0.604													180.828	41	0.39																		208.18	31	0.365
	162.743	31	0.604													181.697	41	0.39																		208.555	31	0.365
	163.461	31	0.604													184.048	41	0.39																		209.067	31	0.365
	163.663	31	0.604													185.063	41	0.39																		210.064	31	0.365
	163.919	31	0.604													195.45	41	0.39																		213.087	31	0.365
	164.761	31	0.604													199.072	41	0.39																		218.051	31	0.365
	173.049	31	0.604													223.5	41	0.39																		225.087	31	0.365
	178.895	31	0.604													223.724	41	0.39																		227.07	31	0.365
	179.281	31	0.604													223.812	41	0.39																		240.091	31	0.365
	179.523	31	0.604													224.214	41	0.39																		269.046	31	0.365
	179.54	31	0.604													225.31	41	0.39																		271.101	31	0.365
	179.602	31	0.604													228.065	41	0.39																		324.087	31	0.365
	179.67	31	0.604													239.075	41	0.39																		119.614	27	0.318
	180.159	31	0.604													253.093	41	0.39																		120.128	25	0.294
	180.301	31	0.604													257.07	41	0.39																		177.809	25	0.294
	180.42	31	0.604													269.088	41	0.39																		221.848	22	0.259
	180.868	31	0.604													315.114	41	0.39																		120.887	21	0.247
	180.938	31	0.604													160.874	40	0.381																		205.082	21	0.247
	181.037	31	0.604													133.961	39	0.371																		52.0143	20	0.236
	181.274	31	0.604													109.018	34	0.324																		70.0296	20	0.236
	181.714	31	0.604													313.125	33	0.314																		71.0135	20	0.236
	181.961	31	0.604													134.548	32	0.305																		111.007	20	0.236
	183.1	31	0.604													175.487	32	0.305																		119.5	20	0.236
	205.072	31	0.604													82.0635	31	0.295																		119.662	20	0.236
	216.065	31	0.604													90.0347	31	0.295																		120.335	20	0.236
	221.288	31	0.604													92.0293	31	0.295																		121.387	20	0.236
	223.363	31	0.604													101.036	31	0.295																		123.468	20	0.236
	223.603	31	0.604													103.021	31	0.295																		124.079	20	0.236
	223.663	31	0.604													106.718	31	0.295																		124.428	20	0.236
	224.235	31	0.604													114.035	31	0.295																		136.858	20	0.236
	224.311	31	0.604													117.754	31	0.295																		137.385	20	0.236
	224.973	31	0.604													128.046	31	0.295																		139.038	20	0.236
	225.141	31	0.604													134.374	31	0.295																		139.571	20	0.236
	225.514	31	0.604													134.402	31	0.295																		139.875	20	0.236
	225.965	31	0.604													134.494	31	0.295																		145.573	20	0.236
	226.517	31	0.604													134.689	31	0.295																		161.759	20	0.236
	230.043	31	0.604													134.833	31	0.295																		162.309	20	0.236
	235.035	31	0.604													134.854	31	0.295																		163.69	20	0.236
	238.066	31	0.604													135.874	31	0.295																		179.804	20	0.236
	243.066	31	0.604													137.404	31	0.295																		181.265	20	0.236
	267.07	31	0.604													137.584	31	0.295																		181.443	20	0.236
	294.063	31	0.604													137.614	31	0.295																		181.944	20	0.236
	340.067	31	0.604													137.675	31	0.295																		206.899	20	0.236
	357.168	31	0.604													137.813	31	0.295																		208.046	20	0.236
	357.753	31	0.604													137.912	31	0.295																		209.02	20	0.236
	360.297	31	0.604													138.058	31	0.295																		211	20	0.236
	360.583	31	0.604													138.279	31	0.295																		217.043	20	0.236
	361.069	31	0.604													138.37	31	0.295																		235.063	20	0.236
	361.431	31	0.604													138.48	31	0.295																		251.065	20	0.236
	361.793	31	0.604													138.576	31	0.295																		293.037	10	0.118
	362.03	31	0.604													138.656	31	0.295																		338.174	10	0.118
	362.051	31	0.604													139.368	31	0.295
	362.376	31	0.604													151.592	31	0.295
	363.129	31	0.604													158.024	31	0.295
	363.46	31	0.604													161.837	31	0.295
	363.605	31	0.604													162.261	31	0.295
	363.632	31	0.604													162.284	31	0.295
	364.117	31	0.604													162.389	31	0.295
	364.243	31	0.604													162.434	31	0.295
	364.72	31	0.604													162.462	31	0.295
	364.753	31	0.604													162.855	31	0.295
	366.345	31	0.604													162.961	31	0.295
	366.929	31	0.604													163.156	31	0.295
	369.036	31	0.604													163.923	31	0.295
	371.407	31	0.604													163.972	31	0.295
	555.159	31	0.604													179.645	31	0.295
	579.168	31	0.604													179.704	31	0.295
	717.024	22	0.429													179.901	31	0.295
	177.431	21	0.409													179.939	31	0.295
	189.461	21	0.409													180.477	31	0.295
	254.08	21	0.409													180.532	31	0.295
	101.726	20	0.39													180.936	31	0.295
	134.713	20	0.39													181.06	31	0.295
	135.673	20	0.39													181.126	31	0.295
	136.18	20	0.39													181.2	31	0.295
	137.161	20	0.39													181.379	31	0.295
	137.299	20	0.39													181.409	31	0.295
	162.498	20	0.39													181.44	31	0.295
	163.179	20	0.39													182.072	31	0.295
	181.176	20	0.39													182.504	31	0.295
	181.47	20	0.39													183.02	31	0.295
	182.148	20	0.39													188.028	31	0.295
	182.611	20	0.39													189.044	31	0.295
	182.884	20	0.39													210.06	31	0.295
	213.052	20	0.39													219.05	31	0.295
	223.686	20	0.39													223.948	31	0.295
	224.438	20	0.39													224.064	31	0.295
	224.514	20	0.39													224.449	31	0.295
	224.806	20	0.39													224.533	31	0.295
	224.944	20	0.39													225.564	31	0.295
	226.018	20	0.39													229.051	31	0.295
	227.984	20	0.39													238.055	31	0.295
	286.1	20	0.39													251.076	31	0.295
	360.187	20	0.39													272.088	31	0.295
	362.567	20	0.39													340.082	31	0.295
	365.603	20	0.39													162.173	28	0.267
	368.255	20	0.39													133.301	26	0.248
	417.127	20	0.39													179.146	25	0.238
	490.293	10	0.195													195.602	24	0.228
//																150.549	23	0.219
																105.718	22	0.209
																107.883	22	0.209
																64.0229	21	0.2
																73.6114	21	0.2
																114.674	21	0.2
																144.584	21	0.2
																163.001	21	0.2
																69.0329	20	0.19
																73.0107	20	0.19
																97.0636	20	0.19
																120.023	20	0.19
																130.073	20	0.19
																137.925	20	0.19
																138.133	20	0.19
																139.152	20	0.19
																139.237	20	0.19
																152.974	20	0.19
																156.057	20	0.19
																160.734	20	0.19
																161.941	20	0.19
																162.349	20	0.19
																162.777	20	0.19
																162.929	20	0.19
																163.242	20	0.19
																179.449	20	0.19
																179.979	20	0.19
																180.329	20	0.19
																180.669	20	0.19
																181.459	20	0.19
																198.063	20	0.19
																223.555	20	0.19
																225.208	20	0.19
																225.774	20	0.19
																226.065	20	0.19
																226.755	20	0.19
																230.036	20	0.19
[truncated: 80 more columns]
