# Supplementary material for: Clovamide, a Hydroxycinnamic Acid Amide, Is a Resistance Factor Against Phytophthora spp. in Theobroma cacao
Source: Front Plant Sci. 2020 Dec 23;11:617520. doi: 10.3389/fpls.2020.617520 (PMC7786005; doi:10.3389/fpls.2020.617520)
Supplement: Supplementary file 2 [file Data_Sheet_2.xlsx]

## Sheet: Predicted HCAAs
From: Clovamide, a hydroxycinnamic acid amide, is a resistance factor against Phytophthora spp. in Theobroma cacao
Knollenberg et al., 2020
Predicted HCAAs identified in LC-MS/MS using diagnostic fragments from Figure 2A
Signal abundance for these metabolites given in Figure 2B
MS/MS fragments are given on the second sheet.											UP - higher in Sca6
											Down - higher in ICS1
		Diagnostic fragments (see Figure 2A in main text).
		Bold means matching fragment detected in MS/MS (within 0.05 Da)												MS signal intensity
	ANNOTATION	a	c	b	d	MS/MS MATCHES TO PREDICTED	Predicted m/z (MS1)	measured m/z (MS1)	mass error (Da)	fold	updown	pvalue	Median retention time (min)	ICS1 mean	ICS1 stdev	Sca6 mean	Sca6 stdev
	Cinnamoyl-Agmatine	103.05	146.06	155.1	112.09	1 FRAGMENT	259.156	259.119	-0.0368978	141.915	UP	0.00346147	7.7624	15.7212	2.2432	2231.08	226.428
	Coumaroyl-Aspartate	119.05	162.06	158.01	115	3 FRAGMENTS	278.067	278.068	0.000327362	1.39957	UP	0.226121	4.71266	1503.54	613.707	2104.31	223.387
	Coumaroyl-Tyramine*	119.05	162.06	162.06	119.05	4 FRAGMENTS	282.113	282.114	0.000747978	63.8226	UP	0.000810688	6.94022	12.501	10.847	797.845	48.9329
	Caffeoyl-Aspartate	135.04	178.05	158.01	115	4 FRAGMENTS	294.062	294.063	0.000600671	1.08505	DOWN	0.852232	4.12697	16147.1	3872.44	14881.4	9940.7
	Coumaroyl-Histidine	119.05	162.06	180.05	137.04	4 FRAGMENTS	300.098	300.1	0.00202357	32.9481	UP	0.0185344	3.61837	93.8068	35.3308	3090.75	720.624
	Caffeoyl-Glutamate	135.04	178.05	172.03	129.02	3 FRAGMENTS	308.077	308.078	0.00123571	1.67011	DOWN	0.246286	4.44437	974.239	207.484	583.337	419.791
	Feuloyl-Aspartate	149.06	192.07	158.01	115	3 FRAGMENTS	308.078	308.079	0.000313381	1.28967	UP	0.331587	5.25552	1840.57	487.062	2373.72	667.235
	Coumaroyl-Phenylalanine	119.05	162.06	190.06	147.05	2 FRAGMENTS	310.108	310.11	0.00175548	1559.16	UP	0.0116691	9.36452	3.67794	1.89449	5734.5	1081.75
	Caffeoyl-Histidine	135.04	178.05	180.05	137.04	3 FRAGMENTS	316.093	316.095	0.00189543	58.6765	UP	0.155447	3.2504	30.7642	7.45589	1805.13	1377.86
	Coumaroyl-Tyrosine	119.05	162.06	206.05	163.04	4 FRAGMENTS	326.103	326.105	0.0013961	40.0958	UP	0.00604653	6.64902	18.6429	4.98377	747.502	99.4401
	Caffeoyl-Phenylalanine	135.04	178.05	190.06	147.05	4 FRAGMENTS	326.103	326.105	0.0015929	557.879	UP	0.0177502	8.61447	17.7994	8.66563	9929.91	2318.38
	Coumaroyl-Tyrosine	119.05	162.06	206.05	163.04	4 FRAGMENTS	326.103	326.105	0.00174798	63.5283	UP	0.000288048	6.93992	815.189	827.373	51787.6	2547.57
	Coumaroyl-DOPA**	135.04	178.05	206.05	163.04	4 FRAGMENTS	342.098	342.099	0.00115529	62.9992	UP	0.00112546	6.93992	25.2417	19.617	1590.2	106.439
	Caffeoyl-Tyrosine**	119.05	162.06	222.04	179.04	4 FRAGMENTS	342.098	342.099	0.0012287	82.5329	UP	0.000158649	6.27396	588.383	532.275	48561	1759.84
	Coumaroyl-Tryptophan	119.05	162.06	229.07	186.06	4 FRAGMENTS	349.119	349.121	0.00197208	1774.19	UP	0.0265024	9.17733	3.69264	2.08376	6551.45	1883.93
	Feruloyl-Tyrosine	149.06	192.07	206.05	163.04	4 FRAGMENTS	356.114	356.115	0.000698894	65.4705	UP	0.00377569	7.33843	53.9472	32.2885	3531.96	381.292
	Caffeoyl-DOPA	135.04	178.05	222.04	179.04	4 FRAGMENTS	358.093	358.094	0.000839317	47.3627	UP	0.000646274	6.93992	18.0044	13.5631	852.74	51.2156
	Caffeoyl-DOPA	135.04	178.05	222.04	179.04	4 FRAGMENTS	358.093	358.094	0.00103347	18.7681	UP	0.00464089	5.64508	4831.09	3173.05	90670.4	12420.7
	Caffeoyl-DOPA	135.04	178.05	222.04	179.04	4 FRAGMENTS	358.093	358.094	0.00117975	62.1107	UP	0.021741	5.38373	269.997	130.274	16769.7	4292.46
	Caffeoyl-Tryptophan	135.04	178.05	229.07	186.06	3 FRAGMENTS	365.114	365.115	0.00124982	155.85	UP	0.0735316	8.27777	1.7204	0.60099	268.124	132.551
	Caffeoyl-Tryptophan	135.04	178.05	229.07	186.06	4 FRAGMENTS	365.114	365.116	0.00134512	825.825	UP	0.0183421	8.50478	27.3207	11.3999	22562.1	5360.21
	Sinapoyl-Phenylalanine	179.07	222.081	190.06	147.05	4 FRAGMENTS	370.129	370.095	-0.0339	420.197	UP	0.0086724	7.71797	15.5922	3.35845	6551.78	1061.22
	Feruloyl-DOPA	149.06	192.07	222.04	179.04	4 FRAGMENTS	372.109	372.11	0.000991832	31.1279	UP	0.0167484	6.63797	188.256	107.212	5860.02	1308
	Feruloyl-DOPA	149.06	192.07	222.04	179.04	2 FRAGMENTS	372.109	372.11	0.00112088	21.9701	UP	0.00722237	7.0065	587.191	602.146	12900.6	2215.55
	Sinapoyl-Tyrosine	179.07	222.081	206.05	163.04	1 FRAGMENT	386.124	386.089	-0.0353	192.489	UP	0.0244604	6.96212	143.98	90.6308	27714.5	7611.08
	Sinapoyl-DOPA	179.07	222.081	222.04	179.04	2 FRAGMENTS	402.119	402.084	-0.0354	206.717	UP	0.0166917	6.96212	6.82107	5.47394	1410.03	318.222
	*In-source fragment of coumaroyl-tyrosine (decarboxylation). Based on same retention time with coumaroyl-tyrosine.
	**Both features 63 and 18 have all 4 predicted MS/MS fragments for caffeoyl-tyrosine AND coumaroyl-DOPA. Both compounds are isomers of "deoxyclovamide". The two compounds cannot be distinguished unambiguously from these MS/MS fragments. Annotations were assigned based on relative retention time as reported by Bouchez et al. (2019).

## Sheet: MSMS for predicted HCAAs
MS/MS spectra for predicted HCAA compounds in LC-MS dataset
1) LC-MS data were screened for MS1 matches to predicted HCAA compounds
2) MS/MS spectra were extracted from MS-Dial software version 2.58 for all metabolite features with matching MS1 mass (< 0.05 Da difference).
3) Predicted MS/MS fragments were checked for in MS/MS fragments (< 0.05 Da difference, each matching fragment is in bold)												*In-source fragment of coumaroyl-tyrosine (decarboxylation). Based on same retention time with coumaroyl-tyrosine.
4) Matching MS1 mass and at least one matching MS/MS fragment were required to accept an annotation.
Predicted annotation:	CINNAMOYL DECARBOXY ARGININE (CINNAMOYL-AGMATINE)					Predicted annotation:	COUMAROYL ASPARTATE					Predicted annotation:	*COUMAROYL DECARBOXY TYROSINE (COUMAROYL-TYRAMINE)					Predicted annotation:	CAFFEOYL ASPARTATE					Predicted annotation:	COUMAROYL HISTIDINE					Predicted annotation:	CAFFEOYL GLUTAMATE					Predicted annotation:	FERULOYL ASPARTATE					Predicted annotation:	COUMAROYL PHENYLALANINE					Predicted annotation:	CAFFEOYL HISTIDINE
MS/MS matches	1 MATCH TO CINNAMOYL DECARBOXY ARGININE					MS/MS matches	MATCH 3 FRAG TO COUMAROYL ASPARTATE					MS/MS matches	4 MATCHES TO COUMAROYL DECARBOXY TYROSINE					MS/MS matches	4 FRAG MATCH TO CAFFEOYL ASPARTATE					MS/MS matches	4 FRAG MATCH TO COUMAROYL HISTIDINE					MS/MS matches	3 FRAG MATCH TO CAFFEOYL GLUTAMATE					MS/MS matches	3 FRAG MATCH TO FERULOYL ASPARTATE					MS/MS matches	2 FRAG MATCH COUMAROYL PHENYLALANINE					MS/MS matches	3 FRAG MATCH TO CAFFEOYL HISTIDINE
Precursor M/Z:	259.119					Precursor M/Z:	278.068					Precursor M/Z:	282.115					Precursor M/Z:	294.064					Precursor M/Z:	300.1					Precursor M/Z:	308.078					Precursor M/Z:	308.078					Precursor M/Z:	310.11					Precursor M/Z:	316.095
Retention time (min):	7.78107					Retention time (min):	4.7351					Retention time (min):	6.95752					Retention time (min):	4.15762					Retention time (min):	3.61992					Retention time (min):	4.46803					Retention time (min):	5.26835					Retention time (min):	9.38402					Retention time (min):	3.30795
MS/MS fragments:	m/z	int.	rel.int.			MS/MS fragments:	m/z	int.	rel.int.			MS/MS fragments:	m/z	int.	rel.int.			MS/MS fragments:	m/z	int.	rel.int.			MS/MS fragments:	m/z	int.	rel.int.			MS/MS fragments:	m/z	int.	rel.int.			MS/MS fragments:	m/z	int.	rel.int.			MS/MS fragments:	m/z	int.	rel.int.			MS/MS fragments:	m/z
	155.108	2944	999				119.052	2194	999				282.114	1886	999				135.044	25199	999				119.052	10109	999				146.046	754	999				134.038	1598	999				134.06	214	999				154.063
	217.108	2444	829.333				278.067	1212	551.863				119.049	1792	949.209				132.03	19838	786.466				154.062	4198	414.858				135.045	492	651.867				308.077	1230	768.942				310.11	194	905.636				161.023
	171.103	1159	393.288				162.056	1090	496.313				162.056	462	244.718				88.0405	12674	502.454				145.029	3590	354.774				128.035	438	580.321				149.06	909	568.267				266.118	158	737.579				135.046
	59.0127	809	274.521				163.042	541	246.335				145.027	363	192.278				115.002	5463	216.578				300.099	2117	209.208				133.028	404	535.273				192.066	608	380.095				133.054	123	574.192				180.041
	199.098	806	273.503				132.03	458	208.542				134.064	344	182.214				134.037	5046	200.046				180.041	1613	159.401				161.023	299	396.155				193.052	570	356.339				146.066	82	382.794				93.0451
	259.118	593	201.225				114.019	418	190.329				283.121	322	170.561				161.024	4868	192.989				301.056	1472	145.467				102.057	250	331.233				115.004	367	229.432				174.958	46	214.738				137.035
	218.111	370	125.554				115.002	382	173.937				132.058	276	146.195				133.029	4565	180.977				81.045	1051	103.863				308.08	235	311.359				114.019	318	198.8				107.047	36	168.056				133.029
	156.108	350	118.767				216.067	373	169.839				174.059	267	141.428				71.0137	3166	125.514				137.035	1009	99.712				177.02	133	176.216				71.0139	239	149.412				159.069	31	144.715				316.09
	137.098	327	110.962				145.029	328	149.349				117.037	230	121.829				179.035	2921	115.801				168.006	980	96.846				105.034	82	108.645				246.078	237	148.162				131.049	26	121.374				136.054
	181.088	163	55.311				93.0353	241	109.735				136.075	204	108.057				294.063	2315	91.777				117.032	859	84.889				172.024	71	94.07				264.087	194	121.28				267.121	20	93.364				134.034
	172.107	143	48.525				71.0136	241	109.735				144.045	133	70.449				114.019	1940	76.91				136.05	759	75.007				134.036	71	94.07				175.04	184	115.029				158.059	20	93.364				132.024
	260.119	92	31.219				147.045	225	102.45				133.052	133	70.449				178.05	1528	60.577				110.074	717	70.856				77.0382	61	80.821				132.03	166	103.776				130.963	20	93.364				108.059
	200.103	82	27.825				279.071	204	92.888				93.0329	133	70.449				136.048	1270	50.348				93.0343	620	61.27				147.051	52	68.897				162.031	163	101.901				106.045	20	93.364				317.054
	127.112	71	24.093				234.075	184	83.781				131.05	112	59.326				109.028	1137	45.076				125.024	601	59.393				132.021	51	67.572				309.084	153	95.649				311.115	15	70.023				180.912
	198.479	52	17.645				190.087	184	83.781				176.069	102	54.029				206.082	977	38.733				202.051	589	58.207				179.033	41	54.322				132.02	134	83.771				239.11	15	70.023				110.073
	154.623	51	17.306				146.062	184	83.781				223.08	82	43.435				163.078	867	34.372				93.0452	569	56.23				87.0082	41	54.322				160.021	133	83.146				223.114	15	70.023				109.037
	259.021	42	14.252				172.075	153	69.666				147.047	82	43.435				160.039	793	31.438				149.992	556	54.945				309.084	31	41.073				177.04	123	76.894				147.064	15	70.023				153
	215.093	41	13.913				117.032	123	56.006				120.048	82	43.435				276.054	751	29.773				120.054	471	46.546				220.101	31	41.073				135.04	113	70.643				119.05	15	70.023				92.7566
	138.098	41	13.913				120.056	112	50.997				93.0302	71	37.608				162.056	719	28.504				108.058	452	44.668				151.039	31	41.073				187.064	112	70.018				103.051	15	70.023				81.0462
	60.0179	41	13.913				145.066	92	41.891				118.039	61	32.311				295.063	705	27.949				162.06	331	32.71				137.062	31	41.073				177.08	102	63.766				179.033	10	46.682				175.038
	59.0084	33	11.198				162.094	77	35.061				163.059	52	27.544				161.058	700	27.751				155.066	296	29.252				136.057	31	41.073				161.021	102	63.766				106.036	10	46.682				128.033
	125.097	31	10.519				277.192	73	33.239				239.106	51	27.014				148.053	612	24.262				151.004	276	27.275				122.037	31	41.073				117.034	92	57.514				237.098	5	23.341				69.0306
	154.784	23	7.805				121.067	72	32.784				175.059	51	27.014				158.011	565	22.399				169.012	266	26.287				89.0385	31	41.073				176.035	82	51.263				145.026	5	23.341
	170.566	21	7.126				130.041	61	27.775				131.039	51	27.014				89.038	564	22.359				158.063	266	26.287				85.0274	31	41.073				160.041	82	51.263				84.9633	5	23.341
	159.653	21	7.126				88.0391	61	27.775				106.043	51	27.014				132.509	559	22.161				123.009	225	22.235				142.049	21	27.824				145.031	82	51.263
	150.131	10	3.393				277.211	52	23.677				281.235	42	22.247				188.073	554	21.963				301.095	216	21.346				129.034	21	27.824				123.045	82	51.263
	121.033	10	3.393				191.093	51	23.222				238.096	41	21.717				132.52	533	21.13				124.019	215	21.247				101.045	21	27.824				133.028	72	45.011
							143.053	51	23.222				187.06	41	21.717				250.068	527	20.893				146.032	214	21.148				100.039	20	26.499				220.092	61	38.135
							217.07	41	18.669				146.03	41	21.717				131.62	527	20.893				80.0366	187	18.48				138.942	10	13.249				194.051	61	38.135
							188.074	41	18.669				137.081	41	21.717				107.049	496	19.664				283.045	184	18.183				74.0277	10	13.249				150.06	61	38.135
							174.059	41	18.669				130.041	41	21.717				72.008	463	18.355				181.041	163	16.108										108.024	61	38.135
							164.04	41	18.669				223.072	31	16.42				232.062	450	17.84				67.0304	153	15.12										88.0368	51	31.883
							144.044	41	18.669				211.075	31	16.42				147.045	424	16.809				144.047	143	14.132										307.107	42	26.257
							118.684	41	18.669				188.065	31	16.42				117.037	404	16.016				282.091	133	13.143										265.093	41	25.631
							66.0341	41	18.669				177.078	31	16.42				146.035	363	14.391				157.049	133	13.143										204.063	41	25.631
							260.046	31	14.115				161.041	31	16.42				204.066	362	14.351				109.042	112	11.068										189.04	41	25.631
							172.07	31	14.115				160.035	31	16.42				180.035	359	14.232				79.0207	112	11.068										186.052	41	25.631
							162.531	31	14.115				135.056	31	16.42				79.0555	350	13.876				153.589	102	10.08										178.049	41	25.631
							148.053	31	14.115				142.032	10	5.297				122.026	278	11.021				256.107	92	9.092										162.065	41	25.631
							133.063	31	14.115				108.052	10	5.297				162.027	276	10.942				163.037	92	9.092										121.027	41	25.631
							96.0438	31	14.115										59.0127	271	10.744				83.0165	92	9.092										89.0423	41	25.631
							84.0418	31	14.115										145.031	267	10.585				72.0083	92	9.092										205.07	31	19.38
							236.057	10	4.553										178.088	259	10.268				118.68	84	8.301										177.018	31	19.38
							156.046	10	4.553										106.043	246	9.753				118.035	82	8.103										172.046	31	19.38
							86.0308	10	4.553										159.046	245	9.713				91.057	82	8.103										162.053	31	19.38
																			108.021	219	8.682				107.011	71	7.016										146.037	31	19.38
																			70.0309	219	8.682				65.0414	71	7.016										136.049	31	19.38
																			134.625	205	8.127				144.572	64	6.325										119.057	31	19.38
																			164.073	184	7.295				167.487	63	6.226										87.008	31	19.38
																			189.055	174	6.898				147.047	61	6.028										84.046	31	19.38
																			163.044	174	6.898				138.033	61	6.028										225.05	10	6.252
																			132.241	174	6.898				97.029	61	6.028										103.705	10	6.252
																			105.035	163	6.462				95.0149	61	6.028										66.0344	10	6.252
																			91.0567	163	6.462				299.144	51	5.04
																			132.795	153	6.066				214.049	51	5.04
																			205.066	133	5.273				131.047	51	5.04
																			176.033	133	5.273				104.028	51	5.04
																			129.03	133	5.273				89.041	51	5.04
																			116.006	133	5.273				79.0307	51	5.04
																			277.054	112	4.44				66.0345	51	5.04
																			137.05	112	4.44				59.014	51	5.04
																			93.034	112	4.44				52.0168	51	5.04
																			77.0365	112	4.44				179.483	43	4.249
																			121.031	102	4.044				238.09	41	4.052
																			58.03	102	4.044				203.058	41	4.052
																			132.618	94	3.727				153.572	41	4.052
																			190.049	92	3.647				142.031	41	4.052
																			159.031	92	3.647				132.053	41	4.052
																			149.057	92	3.647				130.036	41	4.052
																			70.7973	83	3.29				94.0364	41	4.052
																			207.082	82	3.251				82.047	41	4.052
																			143.047	82	3.251				69.0319	41	4.052
																			132.701	82	3.251				57.0334	41	4.052
																			104.025	82	3.251				257.068	31	3.064
																			86.0269	82	3.251				205.015	31	3.064
																			60.0102	82	3.251				179.041	31	3.064
																			174.029	71	2.815				175.006	31	3.064
																			160.521	71	2.815				174.054	31	3.064
																			123.042	71	2.815				167.038	31	3.064
																			119.047	71	2.815				165.028	31	3.064
																			65.0411	71	2.815				159.042	31	3.064
																			251.067	63	2.498				111.081	31	3.064
																			293.153	61	2.418				106.042	31	3.064
																			293.134	61	2.418				191.947	10	0.988
																			144.043	61	2.418				88.0249	10	0.988
																			134.469	61	2.418				52.029	10	0.988
																			133.621	61	2.418
																			133.428	61	2.418
																			110.033	61	2.418
																			134.964	54	2.141
																			230.049	51	2.022
																			177.031	51	2.022
																			173.051	51	2.022
																			137.066	51	2.022
																			133.476	51	2.022
																			114.644	51	2.022
																			108.053	51	2.022
																			90.0399	51	2.022
																			84.047	51	2.022
																			81.032	51	2.022
																			113.669	46	1.824
																			177.057	42	1.665
																			233.061	41	1.625
																			204.052	41	1.625
																			186.057	41	1.625
																			178.474	41	1.625
																			159.012	41	1.625
																			136.779	41	1.625
																			135.869	41	1.625
																			135.754	41	1.625
																			135.603	41	1.625
																			135.258	41	1.625
																			133.9	41	1.625
																			133.593	41	1.625
																			132.635	41	1.625
																			131.041	41	1.625
																			96.0467	41	1.625
																			65.0001	41	1.625
																			53.0396	41	1.625
																			131.949	36	1.427
																			132.332	35	1.388
																			258.042	31	1.229
																			214.052	31	1.229
																			196.048	31	1.229
																			187.04	31	1.229
																			170.059	31	1.229
																			164.042	31	1.229
																			138.872	31	1.229
																			136.701	31	1.229
																			136.449	31	1.229
																			136.396	31	1.229
																			136.337	31	1.229
																			134.928	31	1.229
																			134.756	31	1.229
																			133.827	31	1.229
																			133.8	31	1.229
																			133.742	31	1.229
																			133.538	31	1.229
																			133.267	31	1.229
																			133.21	31	1.229
																			132.962	31	1.229
																			130.042	31	1.229
																			80.059	31	1.229
																			78.0396	31	1.229
																			157.039	21	0.833
																			147.362	21	0.833
																			79.0204	21	0.833
																			127.025	10	0.396
[truncated: 70 more columns]
