# Supplementary material for: Clovamide, a Hydroxycinnamic Acid Amide, Is a Resistance Factor Against Phytophthora spp. in Theobroma cacao
Source: Front Plant Sci. 2020 Dec 23;11:617520. doi: 10.3389/fpls.2020.617520 (PMC7786005; doi:10.3389/fpls.2020.617520)
Supplement: Supplementary file 3 [file Data_Sheet_3.xlsx]

## Sheet: PCA clov sulfated
From: Clovamide, a hydroxycinnamic acid amide, is a resistance factor against Phytophthora spp. in Theobroma cacao
Knollenberg et al., 2020
MS/MS spectra for metabolites indicated in PCA loading chart (Figure 7 in main text).
All parent ions shown are suspected molecular ions, [M-H]-
	Annotation:	Clovamide (caffeoyl-DOPA)					Annotation:	Clovamide, arylsulfate					Annotation:	Feruloyl-DOPA					Annotation:	Feruloyl-DOPA, arylsulfate					Annotation:	Unknown, sulfated					Annotation:	Proanthocyanidin monomer (catechin or epicatechin)					Annotation:	Proanthocyanidin dimer (B type)
	Precursor M/Z:	358.093					Precursor M/Z:	438.049					Precursor M/Z:	372.11					Precursor M/Z:	452.065					Precursor M/Z:	363.076					Precursor M/Z:	289.071					Precursor M/Z:	577.135
	Retention time (min):	5.54167					Retention time (min):	7.66935					Retention time (min):	6.60935					Retention time (min):	8.76997					Retention time (min):	7.63743					Retention time (min):	4.78462					Retention time (min):	4.5843
	MS/MS fragments:	m/z	int.	rel.int.			MS/MS fragments:	m/z	int.	rel.int.			MS/MS fragments:	m/z	int.	rel.int.			MS/MS fragments:	m/z	int.	rel.int.			MS/MS fragments:	m/z	int.	rel.int.			MS/MS fragments:	m/z	int.	rel.int.			MS/MS fragments:	m/z	int.	rel.int.
		135.045	91084	999				438.054	687	999				134.037	17688	999				452.063	818	999				363.074	7776	999				109.03	19020	999				289.073	1593	999
		161.024	35516	389.536				178.049	545	792.511				135.045	17376	981.379				178.054	309	377.373				96.9608	7471	959.816				123.045	14790	776.825				407.082	1445	906.186
		178.05	22335	244.968				135.044	517	751.795				178.05	13856	782.573				328.121	214	261.352				59.0133	801	102.906				137.024	9119	478.963				577.134	1141	715.542
		160.04	18631	204.343				358.093	343	498.773				175.04	9709	548.354				175.041	194	236.927				241.001	796	102.264				125.023	8491	445.978				125.023	1083	679.169
		133.03	17872	196.018				222.041	286	415.886				149.06	7450	420.768				372.116	194	236.927				79.9554	717	92.115				203.07	7772	408.214				425.09	967	606.424
		134.036	14263	156.435				161.028	214	311.188				160.019	6778	382.814				134.036	163	199.067				150.97	312	40.083				151.039	7035	369.504				161.026	453	284.085
		123.045	8400	92.13				133.03	112	162.865				123.044	4931	278.498				222.043	123	150.216				71.0146	303	38.927				159.045	6753	354.692				451.103	387	242.695
		222.041	8343	91.505				160.044	102	148.323				148.051	4490	253.591				135.045	102	124.57				180.98	303	38.927				97.0286	6173	324.229				245.079	382	239.559
		179.035	6242	68.462				326.099	71	103.245				222.041	4249	239.979				160.02	92	112.357				80.9646	275	35.33				245.081	6052	317.873				161.02	346	216.983
		151.039	5914	64.864				314.098	61	88.703				372.108	3898	220.155				150.054	82	100.144				138.97	242	31.09				205.05	5874	308.524				137.023	266	166.814
		196.06	5247	57.549				348.09	61	88.703				132.023	3780	213.491				160.036	82	100.144				361.926	207	26.594				289.07	5672	297.914				203.068	245	153.644
		358.09	5088	55.805				134.038	51	74.162				179.035	3582	202.308				372.091	82	100.144				122.974	194	24.924				121.029	5570	292.557				451.091	231	144.864
		100.003	4853	53.227				196.063	51	74.162				150.056	3302	186.494				149.054	71	86.71				95.9515	158	20.299				187.04	5499	288.828				151.038	225	141.102
		132.021	4650	51.001				100.001	41	59.62				328.119	3238	182.879				452.168	70	85.489				164.986	143	18.372				161.06	5112	268.501				205.05	214	134.203
		122.037	3782	41.481				151.04	41	59.62				190.051	2878	162.546				408.079	61	74.498				89.0235	138	17.729				122.037	4660	244.76				287.053	214	134.203
		109.03	3743	41.053				152.072	41	59.62				206.083	2705	152.776				148.049	51	62.285				101.024	138	17.729				57.0345	4476	235.096				175.04	184	115.39
		72.0088	3230	35.426				179.043	41	59.62				196.063	2543	143.626				151.041	51	62.285				85.0309	123	15.802				188.047	4472	234.886				255.032	184	115.39
		135.528	2951	32.366				79.9557	31	45.079				161.024	2326	131.37				79.955	41	50.072				198.991	87	11.177				164.011	4203	220.757				425.066	175	109.746
		135.544	2576	28.253				109.029	31	45.079				236.057	2318	130.918				123.047	41	50.072				55.0178	82	10.535				149.025	4137	217.29				256.039	163	102.22
		152.072	2414	26.477				119.053	31	45.079				122.036	2081	117.533				148.037	41	50.072				113.025	77	9.892				179.035	4017	210.988				339.087	163	102.22
		107.05	2301	25.237				123.047	31	45.079				100.005	2054	116.008				161.022	41	50.072				96.6566	66	8.479				83.0133	3989	209.517				123.044	153	95.949
		150.055	2059	22.583				150.051	31	45.079				250.072	1984	112.054				179.035	41	50.072				83.0136	56	7.194				221.08	3880	203.792				281.041	153	95.949
		314.1	1712	18.777				358.063	31	45.079				152.072	1946	109.908				206.078	41	50.072				119.032	56	7.194				95.0489	3792	199.17				109.03	133	83.407
		176.036	1658	18.185				394.071	31	45.079				191.056	1853	104.656				230.012	41	50.072				222.989	56	7.194				165.02	3631	190.713				177.023	133	83.407
		135.258	1574	17.263				437.794	21	30.537				147.045	1813	102.396				190.05	31	37.859				72.9934	46	5.91				135.045	3474	182.467				162.03	123	77.136
		79.0552	1537	16.858				192.067	20	29.083				162.032	1668	94.207				191.054	31	37.859				73.0296	46	5.91				81.0354	3286	172.593				187.042	123	77.136
		178.604	1381	15.147				276.009	20	29.083				109.03	1448	81.782				192.068	31	37.859				152.989	46	5.91				108.021	3149	165.397				273.043	123	77.136
		134.625	1309	14.357				66.0433	10	14.541				177.055	1417	80.031				196.058	31	37.859				225.004	46	5.91				93.0338	3132	164.504				285.038	123	77.136
		312.084	1228	13.469				174.063	10	14.541				151.041	1345	75.964				313.083	31	37.859				57.0327	36	4.625				160.053	2975	156.258				299.061	123	77.136
		117.034	1203	13.194				188.18	10	14.541				192.067	1268	71.615				326.112	31	37.859				143.034	31	3.983				145.03	2821	148.169				179.031	102	63.966
		178.631	1099	12.054				280.027	10	14.541				176.035	1226	69.243				451.031	21	25.647				168.986	31	3.983				202.063	2699	141.761				381.107	102	63.966
		89.0405	982	10.77										163.066	1220	68.904				152.071	20	24.425				87.0065	26	3.34				173.058	2592	136.141				161.065	96	60.203
		108.022	955	10.474										121.029	1100	62.127				176.038	20	24.425				94.9818	26	3.34				150.031	2512	131.939				149.023	92	57.695
		105.034	925	10.145										133.029	1091	61.619				189.038	20	24.425				109.966	26	3.34				227.073	2407	126.424				165.02	92	57.695
		222.659	917	10.058										72.0102	1010	57.044				250.081	20	24.425				138.96	26	3.34				146.036	2370	124.481				205.014	82	51.424
		149.059	914	10.025										164.069	971	54.841				72.0098	10	12.213				345.055	26	3.34				162.03	2254	118.388				243.03	82	51.424
		121.03	776	8.511										285.112	970	54.785				129.032	10	12.213				362.907	26	3.34				69.0345	1924	101.056				247.059	82	51.424
		135.82	746	8.182										108.023	911	51.452				194.291	10	12.213				91.0542	20	2.569				175.075	1850	97.169				269.041	82	51.424
		91.0552	714	7.831										173.047	809	45.691				323.542	10	12.213				97.625	20	2.569				138.031	1782	93.597				163.006	71	44.525
		222.676	708	7.765										193.048	695	39.253				415.91	10	12.213				99.1077	20	2.569				167.037	1757	92.284				188.046	71	44.525
		177.493	702	7.699										107.049	613	34.622				//						141.021	20	2.569				246.085	1671	87.767				227.067	71	44.525
		162.03	697	7.645										162.056	528	29.821										151.974	20	2.569				185.059	1657	87.032				229.045	71	44.525
		190.051	639	7.008										310.113	521	29.426										166.999	20	2.569				163.04	1654	86.874				57.0346	61	38.254
		148.039	620	6.8										189.042	516	29.143										97.1304	17	2.184				139.037	1555	81.674				159.044	61	38.254
		223.032	601	6.592										174.055	491	27.731										70.7959	16	2.056				247.059	1450	76.159				167.035	61	38.254
		77.0411	566	6.208										232.061	430	24.286										64.9702	15	1.927				201.055	1431	75.161				221.074	61	38.254
		74.0244	539	5.912										269.076	425	24.004										79.7107	15	1.927				175.04	1359	71.38				329.06	61	38.254
		106.045	533	5.846										117.036	423	23.891										98.5435	15	1.927				204.075	1272	66.81				577.026	52	32.61
		104.027	502	5.506										145.027	400	22.592										125.025	15	1.927				158.037	1235	64.867				121.027	51	31.983
		192.064	498	5.462										313.093	390	22.027										135.049	15	1.927				271.057	1088	57.146				133.032	51	31.983
		93.0339	497	5.451										326.11	387	21.857										161.044	15	1.927				117.032	1087	57.093				135.04	51	31.983
		163.031	467	5.122										136.05	352	19.881										201.023	15	1.927				230.057	1065	55.938				163.04	51	31.983
		108.044	457	5.012										204.071	343	19.372										240.237	15	1.927				157.063	1032	54.204				164.01	51	31.983
		178.297	451	4.947										159.033	322	18.186										362.735	15	1.927				105.033	1012	53.154				201.055	51	31.983
		147.043	442	4.848										93.0356	319	18.017										362.867	15	1.927				124.048	1005	52.786				217.048	51	31.983
		135.635	413	4.53										253.091	319	18.017										362.98	13	1.67				174.031	995	52.261				231.028	51	31.983
		159.034	402	4.409										79.0555	282	15.927										97.2279	10	1.285				212.05	977	51.316				255.057	51	31.983
		160.523	399	4.376										177.493	280	15.814										97.3769	10	1.285				199.074	960	50.423				257.04	51	31.983
		135.728	397	4.354										136.038	273	15.419										98.1991	10	1.285				110.033	958	50.318				283.019	51	31.983
		178.94	381	4.179										129.033	266	15.023										149.044	10	1.285				77.0398	956	50.213				285.053	51	31.983
		221.339	380	4.168										82.0313	263	14.854										204.976	10	1.285				147.043	941	49.425				297.077	51	31.983
		115.019	359	3.937										146.04	255	14.402										213.006	10	1.285				131.051	868	45.591				389.066	51	31.983
		356.964	358	3.927										172.042	245	13.837										270.874	10	1.285				177.055	852	44.75				559.117	51	31.983
		145.028	350	3.839										174.033	239	13.498										362.69	10	1.285				166.024	848	44.54				83.0121	41	25.712
		223.374	330	3.619										270.084	237	13.386										175.32	5	0.642				231.03	825	43.332				97.0259	41	25.712
		204.065	313	3.433										89.0368	229	12.934										197.017	5	0.642				133.027	810	42.544				139.041	41	25.712
		178.833	304	3.334										255.069	226	12.764										339.984	5	0.642				80.0246	797	41.861				150.031	41	25.712
		162.054	296	3.246										131.035	216	12.199										//						217.085	796	41.809				173.058	41	25.712
		146.04	281	3.082										217.04	214	12.086																55.0185	781	41.021				175.073	41	25.712
		136.085	274	3.005										105.037	212	11.974																143.049	742	38.973				193.056	41	25.712
		81.0342	270	2.961										91.0555	198	11.183																206.054	738	38.762				202.061	41	25.712
		222.316	266	2.917										163.039	194	10.957																183.046	690	36.241				211.038	41	25.712
		95.049	253	2.775										174.493	184	10.392																126.027	619	32.512				230.05	41	25.712
		222.914	253	2.775										218.081	184	10.392																134.038	614	32.25				241.049	41	25.712
		56.0136	251	2.753										133.617	175	9.884																180.043	603	31.672				243.07	41	25.712
		133.618	245	2.687										81.0345	174	9.827																174.068	600	31.514				271.06	41	25.712
		136.043	239	2.621										144.046	174	9.827																184.056	588	30.884				284.036	41	25.712
		223.258	235	2.577										210.074	174	9.827																152.042	584	30.674				290.077	41	25.712
		202.049	227	2.49										370.933	174	9.827																67.055	552	28.993				297.041	41	25.712
		131.038	225	2.468										95.0493	163	9.206																107.049	538	28.258				331.087	41	25.712
		255.059	216	2.369										148.595	163	9.206																222.083	526	27.627				126.031	31	19.441
		174.057	214	2.347										108.046	162	9.15																186.065	524	27.522				132.022	31	19.441
		257.07	214	2.347										106.042	153	8.641																229.047	493	25.894				152.044	31	19.441
		132.618	204	2.237										134.627	153	8.641																189.054	486	25.526				159.038	31	19.441
		253.05	196	2.15										137.062	153	8.641																65.0393	482	25.316				178.02	31	19.441
		177.044	185	2.029										131.048	145	8.189																172.049	465	24.424				185.055	31	19.441
		159.539	184	2.018										119.051	143	8.076																67.0191	441	23.163				189.058	31	19.441
		218.045	184	2.018										176.074	140	7.907																91.0175	425	22.323				190.024	31	19.441
		271.094	184	2.018										74.0247	133	7.512																96.0189	419	22.007				207.034	31	19.441
		296.095	184	2.018										221.343	133	7.512																148.017	411	21.587				214.026	31	19.441
		135.653	178	1.952										300.126	133	7.512																120.021	406	21.325				215.04	31	19.441
		135.244	174	1.908										122.061	126	7.116																53.0399	395	20.747				227.022	31	19.441
		65.0029	163	1.788										56.0117	123	6.947																149.063	386	20.274				253.048	31	19.441
		135.995	163	1.788										77.0389	123	6.947																99.0455	385	20.222				261.039	31	19.441
		178.729	160	1.755										150.033	116	6.552																288.159	368	19.329				282.02	31	19.441
		137.024	153	1.678										178.607	115	6.495																130.041	365	19.171				315.092	31	19.441
		222.796	148	1.623										104.026	112	6.326																133.064	361	18.961				321.081	31	19.441
		174.029	145	1.59										104.046	112	6.326																79.0187	354	18.593				328.063	31	19.441
		129.032	143	1.568										159.519	112	6.326																156.058	351	18.436				341.055	31	19.441
		173.025	143	1.568										205.07	112	6.326																111.043	349	18.331				357.103	31	19.441
		177.482	140	1.536										207.065	112	6.326																129.035	342	17.963				408.091	31	19.441
		150.036	138	1.514										295.081	112	6.326																162.064	342	17.963				413.074	31	19.441
		136.013	135	1.481										178.299	102	5.761																176.046	342	17.963				433.09	31	19.441
		178.746	134	1.47										194.085	102	5.761																211.044	323	16.965				449.103	31	19.441
		135.436	133	1.459										203.06	102	5.761																145.064	307	16.125				467.112	31	19.441
		180.064	133	1.459										251.074	102	5.761																228.072	301	15.81				288.061	22	13.797
		65.0394	123	1.349										254.06	102	5.761																68.997	262	13.761				406.945	22	13.797
		80.0271	123	1.349										159.537	92	5.196																181.067	246	12.921				95.0491	20	12.542
		82.0297	123	1.349										186.059	92	5.196																163.004	245	12.868				109.021	20	12.542
		175.021	123	1.349										133.055	89	5.027																115.054	240	12.606				145.025	20	12.542
		137.51	112	1.228										173.029	84	4.744																122.663	226	11.87				184.047	20	12.542
		178.487	112	1.228										149.588	82	4.631																204.044	226	11.87				212.04	20	12.542
		178.506	112	1.228										166.084	82	4.631																209.066	225	11.818				219.02	20	12.542
		191.056	112	1.228										151	74	4.179																98.0351	218	11.45				309.827	20	12.542
		236.056	112	1.228										205.443	74	4.179																164.04	205	10.767				363.077	20	12.542
		135.911	107	1.174										204.055	72	4.066																136.044	204	10.715				531.097	20	12.542
		126.016	102	1.119										65.0021	71	4.01																155.052	204	10.715				533.133	20	12.542
		136.283	102	1.119										120.045	71	4.01																171.043	204	10.715				558.9	20	12.542
		136.346	102	1.119										130.043	71	4.01																108.691	200	10.505				55.0218	10	6.271
		149.023	102	1.119										158.038	71	4.01																132.019	195	10.242				80.0222	10	6.271
		180.807	102	1.119										252.072	71	4.01																148.051	184	9.664				117.035	10	6.271
		225.052	102	1.119										267.068	71	4.01																190.021	184	9.664				339.841	10	6.271
		229.049	102	1.119										283.099	71	4.01																244.306	184	9.664				//
		136.081	101	1.108										134.976	62	3.502																272.067	184	9.664
		204.036	93	1.02										137.021	61	3.445																201.087	183	9.612
		91.0188	92	1.009										143.051	61	3.445																181.044	175	9.192
		120.045	92	1.009										147.59	61	3.445																84.0195	174	9.139
		136.545	92	1.009										178.486	61	3.445																144.056	174	9.139
		137.055	92	1.009										178.759	61	3.445																176.081	174	9.139
		164.067	92	1.009										180.168	61	3.445																217.05	174	9.139
		179.254	92	1.009										180.805	61	3.445																225.057	174	9.139
		203.056	92	1.009										202.045	61	3.445																119.049	167	8.771
		256.066	92	1.009										217.03	61	3.445																136.6	163	8.561
		134.955	89	0.976										262.074	61	3.445																197.062	163	8.561
		135.355	88	0.965										278.091	61	3.445																245.736	157	8.246
		135.837	88	0.965										279.055	61	3.445																101.041	153	8.036
		136.201	86	0.943										327.097	61	3.445																202.434	153	8.036
		135.75	84	0.921										189.031	53	2.993																159.077	144	7.563
		136.163	84	0.921										192.045	53	2.993																85.0319	143	7.511
		135.894	82	0.899										136.023	52	2.937																129.072	143	7.511
		135.931	82	0.899										68.0112	51	2.88																200.047	143	7.511
		136.174	82	0.899										116.05	51	2.88																248.058	143	7.511
		136.341	82	0.899										118.043	51	2.88																79.0551	136	7.143
		136.366	82	0.899										124.073	51	2.88																186.034	134	7.038
		136.443	82	0.899										188.032	51	2.88																94.0373	133	6.986
		136.521	82	0.899										213.092	51	2.88																168.033	133	6.986
		136.781	82	0.899										237.058	51	2.88																147.08	131	6.881
		136.889	82	0.899										267.098	51	2.88																183.082	130	6.828
		137.525	82	0.899										268.067	51	2.88																82.0348	123	6.46
		173.047	82	0.899										311.09	51	2.88																113.061	123	6.46
		180.796	82	0.899										152.058	46	2.598																118.039	123	6.46
		135.95	78	0.855										221.953	46	2.598																123.006	123	6.46
		136.107	75	0.823										372.016	44	2.485																141.034	123	6.46
		178.817	75	0.823										160.999	43	2.429																213.048	123	6.46
		135.503	74	0.812										53.0402	41	2.316																226.059	123	6.46
		110.025	71	0.779										54.0328	41	2.316																158.067	119	6.25
		111.035	71	0.779										58.0296	41	2.316																96.0549	114	5.988
		119.048	71	0.779										65.0362	41	2.316																228.046	114	5.988
		122.663	71	0.779										98.9925	41	2.316																124.637	112	5.883
		125.02	71	0.779										121.656	41	2.316																132.058	112	5.883
		130.043	71	0.779										122.657	41	2.316																215.072	112	5.883
		134.978	71	0.779										125.058	41	2.316																218.089	112	5.883
		136.216	71	0.779										132.615	41	2.316																232.033	112	5.883
		136.273	71	0.779										134.665	41	2.316																243.063	112	5.883
		136.431	71	0.779										135.688	41	2.316																203.039	106	5.568
		136.478	71	0.779										135.758	41	2.316																91.0525	102	5.357
		136.591	71	0.779										135.822	41	2.316																103.054	102	5.357
		136.702	71	0.779										135.839	41	2.316																140.04	102	5.357
		136.724	71	0.779										136.111	41	2.316																200.077	102	5.357
		136.849	71	0.779										136.427	41	2.316																160.02	99	5.2
		137.199	71	0.779										136.486	41	2.316																117.072	98	5.147
		137.213	71	0.779										136.521	41	2.316																51.0288	95	4.99
		137.277	71	0.779										137.502	41	2.316																58.0368	92	4.832
		137.399	71	0.779										137.618	41	2.316																106.04	92	4.832
		137.418	71	0.779										138.126	41	2.316																127.055	92	4.832
		137.716	71	0.779										149.024	41	2.316																142.04	92	4.832
		137.795	71	0.779										149.795	41	2.316																150.571	92	4.832
		138.026	71	0.779										150.424	41	2.316																160.555	92	4.832
		138.173	71	0.779										151.618	41	2.316																170.037	92	4.832
		138.19	71	0.779										152.63	41	2.316																182.035	92	4.832
		139.031	71	0.779										161.542	41	2.316																198.072	92	4.832
		144.047	71	0.779										162.676	41	2.316																204.403	92	4.832
		146.064	71	0.779										175.487	41	2.316																151.027	87	4.57
		150.573	71	0.779										177.774	41	2.316																59.0119	82	4.307
		161.56	71	0.779										178.469	41	2.316																70.0375	82	4.307
		179.562	71	0.779										178.714	41	2.316																71.0131	82	4.307
		186.055	71	0.779										178.829	41	2.316																71.0512	82	4.307
		220.053	71	0.779										178.865	41	2.316																171.084	82	4.307
		253.084	71	0.779										179.526	41	2.316																189.015	82	4.307
		254.059	71	0.779										179.676	41	2.316																191.035	82	4.307
		179.14	70	0.768										179.824	41	2.316																244.072	82	4.307
		106.035	65	0.713										179.844	41	2.316																131.085	78	4.097
		135.86	64	0.702										180.373	41	2.316																227.043	77	4.044
		87.0299	63	0.691										180.494	41	2.316																83.0506	76	3.992
		133.953	63	0.691										184.043	41	2.316																173.097	75	3.939
		135.801	63	0.691										185.061	41	2.316																56.8609	71	3.729
		104.047	62	0.68										189.454	41	2.316																96.7271	71	3.729
		67.055	61	0.669										198.066	41	2.316																154.04	71	3.729
		71.7849	61	0.669										223.083	41	2.316																178.052	71	3.729
		134.909	61	0.669										226.071	41	2.316																199.038	71	3.729
		135.691	61	0.669										238.065	41	2.316																210.061	71	3.729
		135.881	61	0.669										242.081	41	2.316																216.044	71	3.729
		135.964	61	0.669										249.276	41	2.316																219.064	71	3.729
		136.234	61	0.669										271.081	41	2.316																245.753	71	3.729
		136.394	61	0.669										286.114	41	2.316																206.017	63	3.309
		136.558	61	0.669										312.085	41	2.316																80.784	61	3.204
		136.667	61	0.669										354.092	41	2.316																121.666	61	3.204
		136.737	61	0.669										149.348	39	2.203																159.555	61	3.204
		136.875	61	0.669										177.112	37	2.09																163.496	61	3.204
		136.925	61	0.669										177.947	37	2.09																164.501	61	3.204
		137.335	61	0.669										134.996	36	2.033																185.03	61	3.204
		137.36	61	0.669										123.144	33	1.864																186.454	61	3.204
		137.555	61	0.669										134.261	33	1.864																187.456	61	3.204
		137.661	61	0.669										178.958	33	1.864																189.096	61	3.204
		137.828	61	0.669										67.0183	31	1.751																216.074	61	3.204
		137.951	61	0.669										80.0274	31	1.751																253.05	61	3.204
		138.125	61	0.669										92.0483	31	1.751																148.589	60	3.151
		138.472	61	0.669										101.038	31	1.751																162.018	57	2.994
		158.037	61	0.669										102.034	31	1.751																202.031	54	2.836
		161.255	61	0.669										126.036	31	1.751																220.39	54	2.836
		162.672	61	0.669										131.608	31	1.751																75.0236	52	2.731
		163.664	61	0.669										135.283	31	1.751																177.087	52	2.731
		180.687	61	0.669										135.464	31	1.751																82.7562	51	2.679
		182.131	61	0.669										135.508	31	1.751																85.0253	51	2.679
		209.06	61	0.669										135.566	31	1.751																120.658	51	2.679
		210.061	61	0.669										135.584	31	1.751																123.462	51	2.679
		224.801	61	0.669										135.614	31	1.751																135.011	51	2.679
		225.029	61	0.669										135.939	31	1.751																141.072	51	2.679
		228.059	61	0.669										135.964	31	1.751																160.523	51	2.679
		160.959	55	0.603										136.209	31	1.751																174.489	51	2.679
		121.068	54	0.592										136.387	31	1.751																174.526	51	2.679
		178.859	53	0.581										136.768	31	1.751																178.472	51	2.679
		161.971	52	0.57										136.983	31	1.751																178.485	51	2.679
		53.0399	51	0.559										137.122	31	1.751																208.048	51	2.679
		58.0293	51	0.559										137.34	31	1.751																245.373	51	2.679
		67.0226	51	0.559										139.888	31	1.751																56.8726	49	2.574
		99.6957	51	0.559										146.061	31	1.751																204.989	47	2.469
		108.695	51	0.559										147.579	31	1.751																107.694	44	2.311
		116.051	51	0.559										149.406	31	1.751																150.064	44	2.311
		124.081	51	0.559										149.641	31	1.751																247.036	42	2.206
		131.017	51	0.559										150.013	31	1.751																97.7348	41	2.153
		131.612	51	0.559										150.215	31	1.751																104.706	41	2.153
		133.935	51	0.559										150.371	31	1.751																109.571	41	2.153
		134.894	51	0.559										151.874	31	1.751																111.297	41	2.153
		135.386	51	0.559										154.24	31	1.751																113.035	41	2.153
		135.411	51	0.559										160.528	31	1.751																123.887	41	2.153
		135.771	51	0.559										160.568	31	1.751																124.299	41	2.153
		136.123	51	0.559										161.806	31	1.751																128.058	41	2.153
		136.309	51	0.559										162.288	31	1.751																142.606	41	2.153
		136.415	51	0.559										162.649	31	1.751																147.007	41	2.153
		136.458	51	0.559										163.387	31	1.751																149.566	41	2.153
		136.613	51	0.559										164.524	31	1.751																155.089	41	2.153
		136.626	51	0.559										165.045	31	1.751																161.526	41	2.153
		136.775	51	0.559										168.039	31	1.751																162.386	41	2.153
		136.809	51	0.559										171.042	31	1.751																163.704	41	2.153
		136.834	51	0.559										175.807	31	1.751																169.03	41	2.153
		136.862	51	0.559										175.953	31	1.751																187.487	41	2.153
		136.955	51	0.559										177.298	31	1.751																188.476	41	2.153
		136.981	51	0.559										178.388	31	1.751																189.543	41	2.153
		137.003	51	0.559										178.571	31	1.751																193.085	41	2.153
		137.089	51	0.559										178.688	31	1.751																195.047	41	2.153
		137.112	51	0.559										179.455	31	1.751																196.048	41	2.153
		137.179	51	0.559										179.562	31	1.751																201.447	41	2.153
		137.254	51	0.559										179.615	31	1.751																218.054	41	2.153
		137.441	51	0.559										179.642	31	1.751																224.046	41	2.153
		137.462	51	0.559										179.767	31	1.751																261.064	41	2.153
		137.537	51	0.559										179.967	31	1.751																56.0231	33	1.733
		137.58	51	0.559										180.53	31	1.751																245.055	33	1.733
		137.775	51	0.559										181.03	31	1.751																288.96	33	1.733
		137.883	51	0.559										181.271	31	1.751																116.675	32	1.681
		138.216	51	0.559										181.792	31	1.751																82.0067	31	1.628
		138.351	51	0.559										182.078	31	1.751																98.1736	31	1.628
		138.406	51	0.559										183.455	31	1.751																99.0188	31	1.628
		138.522	51	0.559										185.048	31	1.751																104.025	31	1.628
		138.56	51	0.559										190.448	31	1.751																106.03	31	1.628
		138.876	51	0.559										195.438	31	1.751																109.22	31	1.628
		139.202	51	0.559										199.075	31	1.751																109.469	31	1.628
		158.025	51	0.559										200.076	31	1.751																109.729	31	1.628
		161.856	51	0.559										209.06	31	1.751																110.295	31	1.628
		162.215	51	0.559										214.018	31	1.751																110.664	31	1.628
		162.465	51	0.559										215.058	31	1.751																110.705	31	1.628
		172.042	51	0.559										222.317	31	1.751																110.877	31	1.628
		178.404	51	0.559										222.809	31	1.751																111.097	31	1.628
		179.299	51	0.559										222.927	31	1.751																111.273	31	1.628
		179.375	51	0.559										223.056	31	1.751																112.095	31	1.628
		179.498	51	0.559										225.055	31	1.751																118.468	31	1.628
		179.734	51	0.559										230.081	31	1.751																123.592	31	1.628
		179.757	51	0.559										248.054	31	1.751																123.622	31	1.628
		179.795	51	0.559										254.343	31	1.751																123.65	31	1.628
		179.922	51	0.559										256.068	31	1.751																123.922	31	1.628
		180.304	51	0.559										257.118	31	1.751																124.819	31	1.628
		180.329	51	0.559										284.126	31	1.751																125.244	31	1.628
		180.483	51	0.559										293.081	31	1.751																125.407	31	1.628
		180.763	51	0.559										299.093	31	1.751																126.116	31	1.628
		183.04	51	0.559										311.061	31	1.751																126.567	31	1.628
		183.74	51	0.559										160.201	27	1.525																126.708	31	1.628
		197.064	51	0.559										135.211	26	1.468																127.028	31	1.628
		224.041	51	0.559										150.125	26	1.468																127.117	31	1.628
		121.682	49	0.537										178.261	26	1.468																127.228	31	1.628
		123.033	49	0.537										190.03	24	1.355																137.727	31	1.628
		162.079	49	0.537										109.018	23	1.299																139.429	31	1.628
		178.678	49	0.537										121.904	23	1.299																145.578	31	1.628
		79.0464	48	0.526										163.177	22	1.243																151.591	31	1.628
		160.916	46	0.505										190.881	22	1.243																151.974	31	1.628
		357.981	43	0.472										195.758	22	1.243																153.017	31	1.628
		221.328	42	0.461										371.926	22	1.243																159.182	31	1.628
		80.0473	41	0.45										70.6108	21	1.186																162.144	31	1.628
		92.0466	41	0.45										79.0153	21	1.186																162.606	31	1.628
		102.032	41	0.45										85.0296	21	1.186																166.512	31	1.628
		106.718	41	0.45										88.4716	21	1.186																179.481	31	1.628
		107.009	41	0.45										193.099	21	1.186																179.657	31	1.628
		124.045	41	0.45										230.758	21	1.186																181.793	31	1.628
		133.7	41	0.45										309.102	21	1.186																182.068	31	1.628
		134.249	41	0.45										312.893	21	1.186																182.725	31	1.628
		134.409	41	0.45										314.616	21	1.186																189.246	31	1.628
		134.525	41	0.45										318.262	21	1.186																190.481	31	1.628
		134.706	41	0.45										325.075	21	1.186																204.811	31	1.628
		134.797	41	0.45										123.726	20	1.13																205.313	31	1.628
		135.311	41	0.45										134.793	20	1.13																205.641	31	1.628
		136.15	41	0.45										135.722	20	1.13																206.601	31	1.628
		136.94	41	0.45										135.915	20	1.13																207.036	31	1.628
		136.965	41	0.45										136.823	20	1.13																207.953	31	1.628
		137.295	41	0.45										136.858	20	1.13																220.068	31	1.628
		137.631	41	0.45										137.545	20	1.13																226.051	31	1.628
		137.678	41	0.45										138.644	20	1.13																241.038	31	1.628
		137.741	41	0.45										138.695	20	1.13																245.641	31	1.628
		137.969	41	0.45										139.253	20	1.13																246.617	31	1.628
		137.984	41	0.45										151.097	20	1.13																248.866	31	1.628
		138.059	41	0.45										151.703	20	1.13																260.059	31	1.628
		138.137	41	0.45										152.335	20	1.13																288.13	31	1.628
		138.286	41	0.45										154.777	20	1.13																110.083	27	1.418
		138.494	41	0.45										161.318	20	1.13																175.273	27	1.418
		138.6	41	0.45										162.968	20	1.13																186.926	25	1.313
		138.625	41	0.45										163.506	20	1.13																147.108	24	1.261
		138.716	41	0.45										166.296	20	1.13																163.621	23	1.208
		139.296	41	0.45										179.424	20	1.13																164.922	23	1.208
		139.344	41	0.45										179.721	20	1.13																220.457	23	1.208
		139.427	41	0.45										180.096	20	1.13																53.0337	22	1.156
		139.507	41	0.45										197.056	20	1.13																54.893	22	1.156
		139.661	41	0.45										220.062	20	1.13																68.0575	22	1.156
		139.838	41	0.45										227.523	20	1.13																174.838	22	1.156
		142.021	41	0.45										233.062	20	1.13																204.262	22	1.156
		143.048	41	0.45										244.059	20	1.13																270.056	22	1.156
		157.054	41	0.45										245.064	20	1.13																95.7466	21	1.103
		161.659	41	0.45										296.09	20	1.13																97.996	21	1.103
		161.757	41	0.45										50.8145	10	0.565																142.961	21	1.103
		161.935	41	0.45										352.127	10	0.565																210.376	21	1.103
		162.329	41	0.45										//																		211.818	21	1.103
		162.386	41	0.45																												84.2241	20	1.05
		162.42	41	0.45																												95.505	20	1.05
		162.44	41	0.45																												109.45	20	1.05
		162.712	41	0.45																												109.673	20	1.05
		162.862	41	0.45																												110.122	20	1.05
		163.062	41	0.45																												111.201	20	1.05
		163.291	41	0.45																												111.25	20	1.05
		163.863	41	0.45																												122.87	20	1.05
		165.052	41	0.45																												123.677	20	1.05
		179.454	41	0.45																												123.712	20	1.05
		179.545	41	0.45																												123.795	20	1.05
		179.659	41	0.45																												123.823	20	1.05
		179.702	41	0.45																												125.201	20	1.05
		179.836	41	0.45																												125.312	20	1.05
		179.857	41	0.45																												126.394	20	1.05
		179.876	41	0.45																												126.605	20	1.05
		179.893	41	0.45																												127.278	20	1.05
		180.003	41	0.45																												127.351	20	1.05
		180.026	41	0.45																												135.495	20	1.05
		180.17	41	0.45																												146.093	20	1.05
		180.196	41	0.45																												155.714	20	1.05
		180.439	41	0.45																												160.433	20	1.05
		180.505	41	0.45																												161.212	20	1.05
		180.549	41	0.45																												161.594	20	1.05
		180.596	41	0.45																												163.195	20	1.05
		180.845	41	0.45																												163.363	20	1.05
		180.982	41	0.45																												164.818	20	1.05
		180.999	41	0.45																												165.148	20	1.05
		181.054	41	0.45																												165.669	20	1.05
		181.103	41	0.45																												165.804	20	1.05
		181.158	41	0.45																												168.644	20	1.05
		181.288	41	0.45																												177.42	20	1.05
		181.364	41	0.45																												177.527	20	1.05
		181.388	41	0.45																												203.432	20	1.05
		181.47	41	0.45																												205.683	20	1.05
		181.704	41	0.45																												205.963	20	1.05
		181.767	41	0.45																												208.12	20	1.05
		181.868	41	0.45																												230.303	20	1.05
		181.908	41	0.45																												246.283	20	1.05
		182.007	41	0.45																												247.36	20	1.05
		182.035	41	0.45																												248.634	20	1.05
		182.155	41	0.45																												250.445	20	1.05
		182.39	41	0.45																												250.63	20	1.05
		182.693	41	0.45																												288.627	20	1.05
		182.954	41	0.45																												//
		184.046	41	0.45
		187.04	41	0.45
		188.065	41	0.45
		222.525	41	0.45
		223.009	41	0.45
		223.874	41	0.45
		223.919	41	0.45
		224.09	41	0.45
		224.293	41	0.45
		224.449	41	0.45
		224.644	41	0.45
		225.186	41	0.45
		225.741	41	0.45
		226.937	41	0.45
		237.064	41	0.45
		238.058	41	0.45
		247.052	41	0.45
		267.06	41	0.45
		269.078	41	0.45
		313.09	41	0.45
		132.875	35	0.384
		133.24	35	0.384
		55.0228	31	0.34
		69.9926	31	0.34
		72.8437	31	0.34
		76.0986	31	0.34
		78.0343	31	0.34
		94.0264	31	0.34
		101.039	31	0.34
		114.03	31	0.34
		123.873	31	0.34
		124.386	31	0.34
		125.056	31	0.34
		133.356	31	0.34
		133.728	31	0.34
		133.777	31	0.34
		133.804	31	0.34
		133.852	31	0.34
		134.283	31	0.34
		134.332	31	0.34
		134.47	31	0.34
		137.565	31	0.34
		137.86	31	0.34
		138.256	31	0.34
		138.299	31	0.34
		138.379	31	0.34
		138.75	31	0.34
		138.768	31	0.34
		138.854	31	0.34
		138.954	31	0.34
		138.971	31	0.34
		139.094	31	0.34
		139.141	31	0.34
		139.482	31	0.34
		139.544	31	0.34
		139.636	31	0.34
		139.736	31	0.34
		140.255	31	0.34
		140.386	31	0.34
		140.499	31	0.34
		141.198	31	0.34
		141.564	31	0.34
		151.593	31	0.34
		151.891	31	0.34
		160.376	31	0.34
		161.354	31	0.34
		161.429	31	0.34
		161.445	31	0.34
		161.458	31	0.34
		161.716	31	0.34
		161.77	31	0.34
		161.804	31	0.34
		161.885	31	0.34
		162.253	31	0.34
		162.507	31	0.34
		162.566	31	0.34
		162.581	31	0.34
		162.826	31	0.34
		162.894	31	0.34
		162.908	31	0.34
		163.126	31	0.34
		163.215	31	0.34
		163.24	31	0.34
		163.319	31	0.34
		163.336	31	0.34
		163.509	31	0.34
		163.708	31	0.34
		163.803	31	0.34
		163.892	31	0.34
		163.968	31	0.34
		164.291	31	0.34
		164.496	31	0.34
		164.813	31	0.34
		165.232	31	0.34
		165.566	31	0.34
		166.439	31	0.34
		167.046	31	0.34
		179.398	31	0.34
		179.604	31	0.34
		180.141	31	0.34
		180.223	31	0.34
		180.272	31	0.34
		180.365	31	0.34
		180.416	31	0.34
		181.196	31	0.34
		181.974	31	0.34
		182.089	31	0.34
		182.228	31	0.34
		182.302	31	0.34
		182.6	31	0.34
		182.916	31	0.34
		183.075	31	0.34
		183.142	31	0.34
		183.463	31	0.34
		184.085	31	0.34
		185.04	31	0.34
		188.036	31	0.34
		190.029	31	0.34
		194.043	31	0.34
		199.08	31	0.34
		216.067	31	0.34
		219.045	31	0.34
		221.841	31	0.34
		223.07	31	0.34
		223.108	31	0.34
		223.153	31	0.34
		223.357	31	0.34
		223.52	31	0.34
		223.701	31	0.34
		223.737	31	0.34
		223.961	31	0.34
		224.113	31	0.34
		224.223	31	0.34
		224.602	31	0.34
		225.421	31	0.34
		225.493	31	0.34
		225.635	31	0.34
		225.856	31	0.34
		226.043	31	0.34
		226.064	31	0.34
		230.044	31	0.34
		232.044	31	0.34
		234.05	31	0.34
		239.057	31	0.34
		241.056	31	0.34
		248.04	31	0.34
		251.06	31	0.34
		270.075	31	0.34
		278.069	31	0.34
		297.062	31	0.34
		160.228	28	0.307
		131.925	23	0.252
		88.0019	22	0.241
		88.4421	22	0.241
		104.647	22	0.241
		73.9005	21	0.23
		147.475	21	0.23
		158.821	21	0.23
		189.856	21	0.23
		191.402	21	0.23
		59.012	20	0.219
		90.7739	20	0.219
		134.437	20	0.219
		134.565	20	0.219
		138.825	20	0.219
		139.442	20	0.219
		140.915	20	0.219
		142.419	20	0.219
		149.582	20	0.219
		151.456	20	0.219
		160.744	20	0.219
		161.312	20	0.219
		164.349	20	0.219
		164.415	20	0.219
		164.913	20	0.219
		164.994	20	0.219
		165.094	20	0.219
		165.606	20	0.219
		165.895	20	0.219
		166.588	20	0.219
		166.898	20	0.219
		177.538	20	0.219
		182.514	20	0.219
		183.291	20	0.219
		183.776	20	0.219
		184.186	20	0.219
		184.299	20	0.219
		208.046	20	0.219
		213.071	20	0.219
		224.012	20	0.219
		224.246	20	0.219
		224.403	20	0.219
		224.976	20	0.219
		225.792	20	0.219
		229.432	20	0.219
		250.056	20	0.219
		357.837	20	0.219
		292.53	10	0.11
		//
